# Supplementary material for: Leveraging Chelating Amido Ligands to Support Metal–Metal Bonding in Dinuclear Cr(II) Complexes
Source: Inorg Chem. 2026 Mar 5;65(10):5850–63. doi: 10.1021/acs.inorgchem.6c00424 (PMC12997166; doi:10.1021/acs.inorgchem.6c00424)
Supplement: Supplementary file 1 [file ic6c00424_si_001.zip]

Archive with 44 entries (36 files):
- Coordinates/
- Coordinates/.DS_Store
- __MACOSX/
- __MACOSX/Coordinates/
- __MACOSX/Coordinates/._.DS_Store
- Coordinates/CrO2-Dimer/
- Coordinates/CrO2-Dimer/CrO2-Dimer-constrained-opt.xyz
- Coordinates/CrO2-Dimer/CrO2-Dimer-TPSSh-D3-opt.xyz
- Coordinates/CrO2-Dimer/CrO2-Dimer-B3LYP-D3-opt.xyz
- Coordinates/CrS2-Dimer/
- Coordinates/CrS2-Dimer/CrS2-Dimer-PBE-opt.xyz
- Coordinates/CrS2-Dimer/CrS2-Dimer-TPSSh-opt.xyz
- Coordinates/CrS2-Dimer/CrS2-Dimer-constrained-opt.xyz
- __MACOSX/Coordinates/CrS2-Dimer/
- __MACOSX/Coordinates/CrS2-Dimer/._CrS2-Dimer-constrained-opt.xyz
- Coordinates/CrS2-Dimer/CrS2-Dimer-BLYP-D3-opt.xyz
- Coordinates/CrS2-Dimer/CrS2-Dimer-TPPSh-D3-opt.xyz
- Coordinates/CrS2-Dimer/CrS2-Dimer-B3LYP-opt.xyz
- Coordinates/CrS2-Dimer/CrS2-Dimer-TPSS-D3-opt.xyz
- __MACOSX/Coordinates/CrS2-Dimer/._CrS2-Dimer-TPSS-D3-opt.xyz
- Coordinates/CrS2-Dimer/CrS2-Dimer-BLYP-opt.xyz
- Coordinates/CrS2-Dimer/CrS2-Dimer-PBE0-opt.xyz
- Coordinates/CrS2-Dimer/CrS2-Dimer-TPSS-opt.xyz
- Coordinates/CrS2-Dimer/CrS2-Dimer-B3LYP-D3-opt.xyz
- Coordinates/CrS2-Dimer/CrS2-Dimer-PBE-D3-opt.xyz
- Coordinates/CrS2-Dimer/CrS2-PBE0-D3-opt.xyz
- Coordinates/CrS2-Dimer/CrS2-Dimer-M06L-opt.xyz
- Coordinates/Cr-Monomer/
- Coordinates/Cr-Monomer/Cr-Monomer-TPSSh-opt.xyz
- Coordinates/Cr-Monomer/Cr-Monomer-B3LYP-D3-opt.xyz
- Coordinates/Cr-Monomer/Cr-Monomer-M06L-opt.xyz
- Coordinates/Cr-Monomer/Cr-Monomer-PBE-opt.xyz
- Coordinates/Cr-Monomer/Cr-Monomer-B3LYP-opt.xyz
- Coordinates/Cr-Monomer/Cr-Monomer-TPSS-opt.xyz
- __MACOSX/Coordinates/Cr-Monomer/
- __MACOSX/Coordinates/Cr-Monomer/._Cr-Monomer-TPSS-opt.xyz
- Coordinates/Cr-Monomer/Cr-Monomer-TPSSh-D3-opt.xyz
- Coordinates/Cr-Monomer/Cr-Monomer-PBE-D3-opt.xyz
- Coordinates/Cr-Monomer/Cr-Monomer-PBE0-opt.xyz
- Coordinates/Cr-Monomer/Cr-Monomer-BLYP-opt.xyz
- Coordinates/Cr-Monomer/Cr-Monomer-BLYP-D3-opt.xyz
- Coordinates/Cr-Monomer/Cr-Monomer-TPSS-D3-opt.xyz
- Coordinates/Cr-Monomer/Cr-Monomer-M06-opt.xyz
- Coordinates/Cr-Monomer/Cr-Monomer-PBE0-D3.xyz
