# Supplementary material for: Leveraging Chelating Amido Ligands to Support Metal–Metal Bonding in Dinuclear Cr(II) Complexes
Source: Inorg Chem. 2026 Mar 5;65(10):5850–63. doi: 10.1021/acs.inorgchem.6c00424 (PMC12997166; doi:10.1021/acs.inorgchem.6c00424)
Supplement: Supplementary file 1 [file ic6c00424_si_001.zip › Coordinates/CrO2-Dimer/CrO2-Dimer-constrained-opt.xyz]

86
Energy = -4152.607379931
Cr   -0.4983649   -0.0402496   -1.1291376 
Cr   -0.1261719   -0.1945836    1.1841774 
O    -1.4072099   -1.1272696   -2.6671216 
O     1.7480091    0.9069154    1.9929754 
O    -1.4280289    0.2493574    2.7755284 
O     1.3860011    0.1200244   -2.4879956 
N    -2.0087479    1.1325374   -1.6323466 
N    -0.0164209    1.5606374    0.0727854 
N    -0.2560299   -1.9436166    2.0896714 
N     0.9504171   -1.2891526   -0.2187126 
C    -2.4384671   -0.4508067   -3.3316597 
C    -2.7429650    0.8160712   -2.7597433 
C    -3.6930915    1.5954443   -3.4565096 
H    -3.9110130    2.6060602   -3.1211086 
C    -4.3321160    1.1079463   -4.5993539 
H    -5.0628283    1.7405421   -5.1066622 
C    -4.0483412   -0.1624931   -5.0955858 
H    -4.5592437   -0.5464534   -5.9787335 
C    -3.0767503   -0.9480141   -4.4573319 
H    -2.8252611   -1.9307057   -4.8540469 
C    -2.1983569    2.2248338   -0.7955181 
C    -1.1014215    2.4994131    0.0702962 
C    -1.1251821    3.6265535    0.8985581 
H    -0.2530316    3.8447319    1.5183415 
C    -2.2586803    4.4403043    0.9673514 
H    -2.2697146    5.3076072    1.6293238 
C    -3.3844424    4.1105013    0.2076521 
H    -4.2938708    4.7093921    0.2846248 
C    -3.3579347    3.0190916   -0.6634262 
H    -4.2561443    2.7680602   -1.2229649 
C     1.2651791    2.1970156    0.0918324 
C     2.1988416    1.8508130    1.0922985 
C     3.4602744    2.4452462    1.1475977 
H     4.1739566    2.1638978    1.9208664 
C     3.8040908    3.4169879    0.2035141 
H     4.7891617    3.8832080    0.2495676 
C     2.8884079    3.7916293   -0.7823293 
H     3.1503976    4.5599546   -1.5116444 
C     1.6317744    3.1880621   -0.8290830 
H     0.8978396    3.4890114   -1.5795468 
C    -1.1820742   -2.5059648   -3.0151420 
H    -0.7712153   -2.5775622   -4.0334243 
H    -2.1246843   -3.0672363   -2.9447489 
H    -0.4644094   -2.8947963   -2.2865406 
C     2.6231517    0.4937598    3.0503872 
H     2.0720479   -0.2680195    3.6126383 
H     2.8609030    1.3452778    3.7063972 
H     3.5487831    0.0597615    2.6433501 
C    -1.3912565   -0.7379263    3.7730117 
C    -0.7437496   -1.9442985    3.3794713 
C    -0.6285251   -2.9473666    4.3673323 
H    -0.0920368   -3.8655681    4.1364475 
C    -1.1614519   -2.7645737    5.6449177 
H    -1.0528343   -3.5601028    6.3844216 
C    -1.8222076   -1.5841616    5.9852931 
H    -2.2438021   -1.4478321    6.9814430 
C    -1.9315399   -0.5565452    5.0378640 
H    -2.4289655    0.3773058    5.2989854 
C     0.0929732   -3.0260510    1.2971740 
C     0.7701717   -2.6840501    0.0882959 
C     1.2439999   -3.7031778   -0.7471659 
H     1.8241212   -3.4312584   -1.6322022 
C     0.9812619   -5.0475185   -0.4689609 
H     1.3458624   -5.8256687   -1.1413719 
C     0.2331878   -5.3792861    0.6636817 
H    -0.0089993   -6.4223342    0.8760172 
C    -0.2011066   -4.3842228    1.5397651 
H    -0.7947968   -4.6609639    2.4092763 
C     2.2911863   -0.9921741   -0.6187564 
C     2.5257237   -0.2414342   -1.7934688 
C     3.8193746    0.0803276   -2.2063246 
H     3.9832435    0.6673730   -3.1090510 
C     4.9136372   -0.3602376   -1.4566559 
H     5.9234659   -0.1082377   -1.7830351 
C     4.7090645   -1.1236175   -0.3056703 
H     5.5608766   -1.4805552    0.2757627 
C     3.4118277   -1.4366467    0.0992788 
H     3.2415610   -2.0514504    0.9853402 
C    -2.5347587    1.1778039    2.8320110 
H    -2.6055899    1.6403598    1.8444232 
H    -2.3439385    1.9516570    3.5890125 
H    -3.4547456    0.6256418    3.0678423 
C     1.5275738    0.9182352   -3.6692344 
H     0.5084046    1.1125812   -4.0212894 
H     2.0910073    0.3697666   -4.4399946 
H     2.0303068    1.8699372   -3.4401384 
