# Supplementary material for: Leveraging Chelating Amido Ligands to Support Metal–Metal Bonding in Dinuclear Cr(II) Complexes
Source: Inorg Chem. 2026 Mar 5;65(10):5850–63. doi: 10.1021/acs.inorgchem.6c00424 (PMC12997166; doi:10.1021/acs.inorgchem.6c00424)
Supplement: Supplementary file 1 [file ic6c00424_si_001.zip › Coordinates/CrO2-Dimer/CrO2-Dimer-TPSSh-D3-opt.xyz]

86
Energy = -4155.898435472
Cr   -0.4612785   -0.0541420   -0.8346680 
Cr   -0.1842414   -0.1924905    0.9025498 
O    -1.5864658   -1.4129894   -1.9956916 
O     1.6754588    0.7328399    1.9754590 
O    -1.6221235    0.1975545    2.3985713 
O     1.2536567    0.3789375   -2.3612600 
N    -1.9468432    1.0603773   -1.4350443 
N     0.0544959    1.7225223    0.1252869 
N    -0.3974989   -1.9484615    1.7274135 
N     1.1346719   -1.2760068   -0.2923867 
C    -2.4519902   -0.7411554   -2.8641965 
C    -2.6390809    0.6232502   -2.5402872 
C    -3.4330615    1.3737718   -3.4249730 
H    -3.5556376    2.4345335   -3.2576857 
C    -4.0342596    0.7778004   -4.5300291 
H    -4.6417596    1.3862425   -5.1906173 
C    -3.8621538   -0.5742172   -4.7959452 
H    -4.3376842   -1.0375728   -5.6513522 
C    -3.0491268   -1.3408125   -3.9556784 
H    -2.8853026   -2.3884896   -4.1696026 
C    -2.1132890    2.2702264   -0.7864456 
C    -1.0096127    2.6529563    0.0191226 
C    -1.0404882    3.8590707    0.7180132 
H    -0.1806922    4.1427135    1.3142373 
C    -2.1720940    4.6683947    0.6853411 
H    -2.1897539    5.5953131    1.2466247 
C    -3.2881196    4.2626158   -0.0443699 
H    -4.1866899    4.8694148   -0.0477007 
C    -3.2627363    3.0775910   -0.7718705 
H    -4.1472827    2.7601781   -1.3072582 
C     1.3494002    2.2720714    0.2433903 
C     2.2290481    1.7195898    1.1924279 
C     3.5396058    2.1629964    1.3061053 
H     4.2132372    1.7130858    2.0228435 
C     3.9858523    3.1970267    0.4857921 
H     5.0095335    3.5405406    0.5740793 
C     3.1223747    3.7836414   -0.4323948 
H     3.4662105    4.5944805   -1.0640880 
C     1.8156750    3.3229503   -0.5475274 
H     1.1280867    3.7773912   -1.2515060 
C    -1.6212663   -2.8532357   -2.0237348 
H    -1.1393431   -3.2189465   -2.9323525 
H    -2.6603414   -3.1836918   -1.9769028 
H    -1.0735740   -3.1940534   -1.1522122 
C     2.4947849    0.0829934    2.9517733 
H     1.8645605   -0.6863581    3.3929501 
H     2.8093606    0.7991615    3.7156072 
H     3.3659002   -0.3730118    2.4767394 
C    -1.5977206   -0.7894958    3.3882864 
C    -0.9211689   -1.9697304    2.9990823 
C    -0.7951640   -2.9710645    3.9777174 
H    -0.2351621   -3.8671566    3.7504133 
C    -1.3497565   -2.8091331    5.2442830 
H    -1.2341368   -3.6021083    5.9746733 
C    -2.0381197   -1.6513033    5.5816473 
H    -2.4741691   -1.5304120    6.5654128 
C    -2.1531196   -0.6226685    4.6416518 
H    -2.6627983    0.2950663    4.9029339 
C     0.1295676   -3.0239728    1.0365355 
C     0.9969496   -2.6616170   -0.0263822 
C     1.6076153   -3.6506379   -0.7965793 
H     2.2809629   -3.3549733   -1.5930109 
C     1.3281962   -4.9956652   -0.5741065 
H     1.7967655   -5.7538519   -1.1906199 
C     0.4206605   -5.3553967    0.4208192 
H     0.1707724   -6.3986113    0.5785888 
C    -0.1744581   -4.3833139    1.2176969 
H    -0.9005836   -4.6747310    1.9645248 
C     2.4054244   -0.8532399   -0.7390142 
C     2.4720421    0.0607873   -1.8067395 
C     3.6857354    0.5746651   -2.2425897 
H     3.7212050    1.2959043   -3.0478194 
C     4.8657259    0.1547593   -1.6321832 
H     5.8119684    0.5585186   -1.9717840 
C     4.8264201   -0.7769510   -0.6011049 
H     5.7446499   -1.1113149   -0.1323036 
C     3.6046410   -1.2752585   -0.1631402 
H     3.5593238   -2.0094885    0.6329192 
C    -2.5722723    1.2680150    2.5643378 
H    -2.6221429    1.7883931    1.6142686 
H    -2.2311630    1.9503898    3.3450458 
H    -3.5443460    0.8426177    2.8194344 
C     1.2076470    1.3204399   -3.4373610 
H     0.1512497    1.4522287   -3.6617799 
H     1.7336295    0.9214918   -4.3088614 
H     1.6470069    2.2722211   -3.1314394 
