# Supplementary material for: Leveraging Chelating Amido Ligands to Support Metal–Metal Bonding in Dinuclear Cr(II) Complexes
Source: Inorg Chem. 2026 Mar 5;65(10):5850–63. doi: 10.1021/acs.inorgchem.6c00424 (PMC12997166; doi:10.1021/acs.inorgchem.6c00424)
Supplement: Supplementary file 1 [file ic6c00424_si_001.zip › Coordinates/CrO2-Dimer/CrO2-Dimer-B3LYP-D3-opt.xyz]

86
Energy = -4154.312657879
Cr   -0.4799486   -0.0567852   -0.8315898 
Cr   -0.2025927   -0.2045330    0.8908396 
O    -1.6162413   -1.4254555   -2.0237210 
O     1.6644290    0.7592264    1.9962326 
O    -1.6498200    0.1896499    2.4206555 
O     1.2711444    0.3421925   -2.3933652 
N    -1.9682818    1.0591887   -1.4354506 
N     0.0427718    1.7362304    0.1222063 
N    -0.4178226   -1.9619352    1.7220527 
N     1.1331506   -1.2980339   -0.2988370 
C    -2.4444189   -0.7267021   -2.9042357 
C    -2.6265073    0.6368218   -2.5668473 
C    -3.3818565    1.4080076   -3.4662562 
H    -3.5007471    2.4653187   -3.2860055 
C    -3.9516201    0.8387178   -4.6003299 
H    -4.5293353    1.4640671   -5.2699189 
C    -3.7842755   -0.5090769   -4.8826142 
H    -4.2333867   -0.9524205   -5.7611530 
C    -3.0104318   -1.2965738   -4.0271548 
H    -2.8515293   -2.3406620   -4.2546189 
C    -2.1334608    2.2685311   -0.7831462 
C    -1.0317912    2.6534048    0.0259894 
C    -1.0809285    3.8510454    0.7375586 
H    -0.2289305    4.1392761    1.3398273 
C    -2.2178630    4.6505186    0.7090183 
H    -2.2450214    5.5702261    1.2795372 
C    -3.3258933    4.2461519   -0.0307652 
H    -4.2274124    4.8463738   -0.0338715 
C    -3.2863708    3.0685231   -0.7672897 
H    -4.1644736    2.7502292   -1.3098256 
C     1.3351443    2.2881285    0.2518943 
C     2.2100934    1.7485897    1.2136848 
C     3.5161238    2.2029300    1.3311971 
H     4.1871832    1.7655174    2.0555792 
C     3.9650878    3.2288718    0.5043171 
H     4.9852294    3.5780602    0.5971041 
C     3.1083936    3.7974063   -0.4290192 
H     3.4534310    4.5994139   -1.0692594 
C     1.8067302    3.3275861   -0.5490228 
H     1.1275604    3.7664275   -1.2686378 
C    -1.6847645   -2.8607185   -2.0368461 
H    -1.1851416   -3.2553418   -2.9225879 
H    -2.7293366   -3.1740181   -2.0176898 
H    -1.1742121   -3.2102289   -1.1485047 
C     2.4681115    0.1075871    2.9774720 
H     1.8325694   -0.6551475    3.4217443 
H     2.7871925    0.8172444    3.7446995 
H     3.3388499   -0.3616696    2.5163151 
C    -1.5713548   -0.7878355    3.4141594 
C    -0.8946258   -1.9656631    3.0120147 
C    -0.7162233   -2.9518065    3.9967968 
H    -0.1583085   -3.8439110    3.7568864 
C    -1.2175588   -2.7829268    5.2833684 
H    -1.0615899   -3.5651313    6.0161799 
C    -1.9037594   -1.6301217    5.6359947 
H    -2.2976399   -1.5020357    6.6352709 
C    -2.0715558   -0.6166949    4.6894602 
H    -2.5800243    0.2962059    4.9636970 
C     0.1107707   -3.0377714    1.0305469 
C     0.9778300   -2.6806530   -0.0355191 
C     1.5694637   -3.6778314   -0.8094588 
H     2.2393558   -3.3925191   -1.6104121 
C     1.2807172   -5.0190052   -0.5848559 
H     1.7375330   -5.7801455   -1.2045644 
C     0.3814127   -5.3719189    0.4180002 
H     0.1265667   -6.4120498    0.5797516 
C    -0.1990581   -4.3937259    1.2160622 
H    -0.9195893   -4.6780171    1.9690614 
C     2.4042792   -0.8789477   -0.7462245 
C     2.4810619    0.0211822   -1.8258990 
C     3.7006243    0.5275937   -2.2528910 
H     3.7468962    1.2373855   -3.0655632 
C     4.8736684    0.1198831   -1.6238466 
H     5.8222067    0.5201259   -1.9574773 
C     4.8231316   -0.7930948   -0.5787435 
H     5.7344961   -1.1160525   -0.0916037 
C     3.5972542   -1.2848917   -0.1489343 
H     3.5451357   -2.0002724    0.6616744 
C    -2.6222526    1.2349209    2.5828545 
H    -2.7158567    1.7314277    1.6252658 
H    -2.2860743    1.9516630    3.3332776 
H    -3.5784397    0.7986057    2.8741920 
C     1.2182329    1.2854034   -3.4613671 
H     0.1633934    1.4064022   -3.6974664 
H     1.7526562    0.9057101   -4.3356447 
H     1.6384444    2.2443521   -3.1534051 
