# Supplementary material for: Leveraging Chelating Amido Ligands to Support Metal–Metal Bonding in Dinuclear Cr(II) Complexes
Source: Inorg Chem. 2026 Mar 5;65(10):5850–63. doi: 10.1021/acs.inorgchem.6c00424 (PMC12997166; doi:10.1021/acs.inorgchem.6c00424)
Supplement: Supplementary file 1 [file ic6c00424_si_001.zip › Coordinates/CrS2-Dimer/CrS2-Dimer-PBE-opt.xyz]

86
Energy = -5444.181326620
Cr    0.1843419   -0.8500896   -0.3283938 
Cr   -0.0797427    0.7654954    0.5242866 
S     2.2768403   -2.0149482   -0.0929839 
S    -1.5526048    2.7683171   -0.3074349 
S    -0.1291854   -1.3580169   -2.8803458 
S    -0.8477882    0.8218578    2.8042278 
N    -0.5189690   -2.4756304    0.5355547 
N    -1.8184818   -0.2547926   -0.1317922 
N     1.1188244    0.8438939   -1.1960549 
N     1.4919807    1.6620816    1.3053793 
C     1.5209756   -3.6265630    0.0153454 
C     0.1331883   -3.6752399    0.3374138 
C    -0.4673303   -4.9607400    0.3312564 
H    -1.5388831   -5.0492698    0.5043789 
C     0.2786991   -6.1019519    0.0553302 
H    -0.2251145   -7.0710568    0.0489115 
C     1.6479711   -6.0308255   -0.2325099 
H     2.2225351   -6.9324134   -0.4460400 
C     2.2589755   -4.7771493   -0.2669106 
H     3.3169969   -4.6802099   -0.5200939 
C    -1.7823672   -2.3450566    1.1037447 
C    -2.4934356   -1.1728479    0.7187520 
C    -3.7885479   -0.9562508    1.2092723 
H    -4.3377866   -0.0710737    0.8826134 
C    -4.3689960   -1.8439173    2.1167596 
H    -5.3726356   -1.6513402    2.4989039 
C    -3.6457569   -2.9575752    2.5547147 
H    -4.0785189   -3.6397943    3.2887376 
C    -2.3660368   -3.2054315    2.0571386 
H    -1.8056956   -4.0688377    2.4162397 
C    -2.6142187    0.3481510   -1.1346580 
C    -2.5605682    1.7422607   -1.3633654 
C    -3.2833766    2.3283343   -2.4092902 
H    -3.1974234    3.4039965   -2.5726788 
C    -4.1031432    1.5491393   -3.2239162 
H    -4.6664159    2.0110582   -4.0358687 
C    -4.1893910    0.1722776   -2.9899928 
H    -4.8239521   -0.4508635   -3.6234356 
C    -3.4581966   -0.4182234   -1.9634823 
H    -3.5187282   -1.4940337   -1.7913140 
C     2.9778029   -1.8305678    1.5836979 
H     3.3749254   -0.8096092    1.6450209 
H     3.7882928   -2.5596131    1.7077889 
H     2.1929160   -1.9872903    2.3312144 
C    -2.7667324    3.2387728    0.9740622 
H    -3.1647372    2.3495075    1.4766615 
H    -3.5763190    3.8238763    0.5203839 
H    -2.2250145    3.8590921    1.7003049 
C     0.0652383    0.3486397   -3.3641461 
C     0.7045436    1.2534067   -2.4857171 
C     0.8787912    2.5804150   -2.9274588 
H     1.3812218    3.2871514   -2.2651142 
C     0.4102703    2.9929657   -4.1714137 
H     0.5486065    4.0314698   -4.4789926 
C    -0.2482213    2.0939238   -5.0175983 
H    -0.6266071    2.4193728   -5.9875507 
C    -0.4211779    0.7734292   -4.6062046 
H    -0.9329082    0.0534026   -5.2471666 
C     2.4387358    1.2207971   -0.8252186 
C     2.6435760    1.6244391    0.5250518 
C     3.9621283    1.8675949    0.9635017 
H     4.1445627    2.1074184    2.0111272 
C     5.0358681    1.7925137    0.0756791 
H     6.0468810    1.9892341    0.4371259 
C     4.8191561    1.4678001   -1.2669740 
H     5.6560313    1.4151135   -1.9650183 
C     3.5268950    1.1776219   -1.7077870 
H     3.3540058    0.8982030   -2.7489202 
C     1.3260539    2.4547748    2.4225010 
C     0.2156228    2.1749161    3.2715149 
C    -0.0787915    2.9546949    4.3911860 
H    -0.9501343    2.7022780    4.9994216 
C     0.7267466    4.0449662    4.7207620 
H     0.5040912    4.6522451    5.5983490 
C     1.8079777    4.3564850    3.8859547 
H     2.4265235    5.2293903    4.1061065 
C     2.1054578    3.5904398    2.7635109 
H     2.9245050    3.8900183    2.1114160 
C     1.3942896   -2.0874549   -3.5770772 
H     2.2835317   -1.6045090   -3.1552543 
H     1.3833654   -1.9947080   -4.6701792 
H     1.3853441   -3.1489237   -3.2962221 
C    -0.1539774   -0.5453754    3.7967113 
H    -0.6890009   -1.4538408    3.4926662 
H    -0.3366890   -0.3365925    4.8582213 
H     0.9183143   -0.6406053    3.5956729 
