# Supplementary material for: Leveraging Chelating Amido Ligands to Support Metal–Metal Bonding in Dinuclear Cr(II) Complexes
Source: Inorg Chem. 2026 Mar 5;65(10):5850–63. doi: 10.1021/acs.inorgchem.6c00424 (PMC12997166; doi:10.1021/acs.inorgchem.6c00424)
Supplement: Supplementary file 1 [file ic6c00424_si_001.zip › Coordinates/CrS2-Dimer/CrS2-Dimer-TPSSh-opt.xyz]

86
Energy = -5447.797650213
Cr    0.2476236   -1.0735324   -0.6051443 
Cr   -0.2463121    1.0668074    0.6039407 
S     2.3138996   -2.4151610   -0.5332985 
S    -1.8443075    2.7866460   -0.5485554 
S    -0.1286104   -1.1333749   -3.1931623 
S    -1.0575899    1.3579992    2.9131426 
N    -0.4776100   -2.7124263    0.2819998 
N    -1.6567762   -0.2981778   -0.1319322 
N     1.0320885    0.8174419   -1.0559895 
N     1.3583599    1.9692795    1.3850005 
C     1.4761008   -3.9679258   -0.2929552 
C     0.1141707   -3.9391279    0.1130636 
C    -0.5276194   -5.1947788    0.2216274 
H    -1.5809897   -5.2307661    0.4648050 
C     0.1527477   -6.3753743   -0.0313298 
H    -0.3835237   -7.3150367    0.0512598 
C     1.4969908   -6.3785604   -0.4076681 
H     2.0182725   -7.3073769   -0.6032597 
C     2.1472148   -5.1592312   -0.5520835 
H     3.1834803   -5.1209513   -0.8702182 
C    -1.6114911   -2.4645173    1.0397094 
C    -2.2484918   -1.2184335    0.8098406 
C    -3.4054749   -0.8851183    1.5107727 
H    -3.8937400    0.0576959    1.2900550 
C    -3.9312045   -1.7329595    2.4817250 
H    -4.8308693   -1.4558835    3.0182497 
C    -3.2700029   -2.9248064    2.7662379 
H    -3.6426805   -3.5828536    3.5437526 
C    -2.1274851   -3.2852186    2.0613930 
H    -1.6174243   -4.2055104    2.3134817 
C    -2.5723274    0.1554874   -1.1209595 
C    -2.7312201    1.5184131   -1.4377321 
C    -3.6038166    1.9170944   -2.4555501 
H    -3.6792003    2.9719069   -2.6943891 
C    -4.3672746    0.9853378   -3.1409358 
H    -5.0457039    1.3053016   -3.9228623 
C    -4.2452617   -0.3652515   -2.8123503 
H    -4.8311380   -1.1088011   -3.3412282 
C    -3.3627912   -0.7693898   -1.8250944 
H    -3.2602490   -1.8200819   -1.5801308 
C     3.0620495   -2.1012178    1.1015408 
H     3.5115688   -1.1093219    1.0494407 
H     3.8265971   -2.8550559    1.2857182 
H     2.2912412   -2.1320798    1.8686771 
C    -3.1262212    3.3733201    0.6088093 
H    -3.4339273    2.5778479    1.2849060 
H    -3.9781295    3.7515513    0.0449756 
H    -2.6723828    4.1851608    1.1782715 
C     0.1871794    0.6132640   -3.3806356 
C     0.7488097    1.3709888   -2.3349102 
C     1.0301511    2.7236363   -2.5941436 
H     1.4765613    3.3136295   -1.8022568 
C     0.7425263    3.3020786   -3.8186362 
H     0.9643504    4.3514420   -3.9782136 
C     0.1529919    2.5488925   -4.8345256 
H    -0.0875874    3.0006532   -5.7895743 
C    -0.1264154    1.2108322   -4.6057128 
H    -0.5860943    0.6054785   -5.3787412 
C     2.3654851    1.1171226   -0.5913747 
C     2.5280321    1.6940983    0.6939244 
C     3.8405989    1.8513885    1.1799751 
H     3.9952700    2.2158924    2.1868753 
C     4.9420869    1.5280542    0.3962030 
H     5.9390585    1.6666672    0.8002707 
C     4.7723911    1.0304519   -0.8930947 
H     5.6285128    0.7917832   -1.5128443 
C     3.4816458    0.8195324   -1.3700748 
H     3.3287752    0.4126899   -2.3636590 
C     1.2555913    2.7874543    2.4820973 
C     0.1256475    2.6220368    3.3284983 
C    -0.1031977    3.4435062    4.4283365 
H    -0.9888331    3.2790515    5.0326290 
C     0.7890315    4.4605731    4.7444891 
H     0.6164062    5.0978028    5.6028707 
C     1.8951328    4.6566333    3.9157818 
H     2.5842675    5.4685275    4.1238861 
C     2.1285773    3.8498688    2.8132988 
H     2.9703662    4.0630711    2.1684265 
C     1.3144549   -1.8500483   -4.0480644 
H     2.2408487   -1.5647368   -3.5530288 
H     1.3176039   -1.5269740   -5.0883820 
H     1.1895939   -2.9323596   -3.9991856 
C    -0.4507490   -0.0878838    3.8469125 
H    -1.0891384   -0.9258538    3.5659902 
H    -0.5448624    0.1207061    4.9119722 
H     0.5843705   -0.2889399    3.5790539 
