# Supplementary material for: Leveraging Chelating Amido Ligands to Support Metal–Metal Bonding in Dinuclear Cr(II) Complexes
Source: Inorg Chem. 2026 Mar 5;65(10):5850–63. doi: 10.1021/acs.inorgchem.6c00424 (PMC12997166; doi:10.1021/acs.inorgchem.6c00424)
Supplement: Supplementary file 1 [file ic6c00424_si_001.zip › Coordinates/CrS2-Dimer/CrS2-Dimer-constrained-opt.xyz]

86
Energy = -5444.130678315
Cr    0.1977425   -1.0943763   -0.6276874 
Cr   -0.1591115    0.8996097    0.5350046 
S     2.2199445   -2.4206283   -0.7198094 
S    -1.6775375    2.7887967   -0.3904034 
S    -0.1822825   -1.2092483   -3.2389294 
S    -1.0542065    1.1454487    2.7758046 
N    -0.5017185   -2.6910383    0.3675096 
N    -1.6619955   -0.3168073   -0.1955514 
N     1.0042095    0.7562337   -1.1723244 
N     1.3697205    1.8801387    1.3353496 
C     1.4386284   -3.9666985   -0.2661035 
C     0.1012364   -3.9297285    0.2294796 
C    -0.5168683   -5.1863413    0.4497860 
H    -1.5648250   -5.2217758    0.7409671 
C     0.1721776   -6.3793792    0.2482404 
H    -0.3470410   -7.3238186    0.4254401 
C     1.4999770   -6.3880522   -0.1907885 
H     2.0348572   -7.3261235   -0.3414400 
C     2.1176553   -5.1679035   -0.4697034 
H     3.1373871   -5.1389342   -0.8599482 
C    -1.6818076   -2.4268538    1.0603263 
C    -2.3259892   -1.1990148    0.7277871 
C    -3.5439701   -0.8681965    1.3318624 
H    -4.0451165    0.0550860    1.0347032 
C    -4.1053330   -1.6822604    2.3188306 
H    -5.0486519   -1.3992362    2.7881875 
C    -3.4304241   -2.8374417    2.7186943 
H    -3.8337876   -3.4616896    3.5182128 
C    -2.2343378   -3.2056751    2.0991658 
H    -1.7091719   -4.0955317    2.4425837 
C    -2.5385664    0.2509429   -1.1730058 
C    -2.6165656    1.6433842   -1.3987286 
C    -3.4369976    2.1579691   -2.4123820 
H    -3.4521020    3.2362220   -2.5826394 
C    -4.2197890    1.3095351   -3.1916271 
H    -4.8552828    1.7192621   -3.9779673 
C    -4.1733195   -0.0694754   -2.9583030 
H    -4.7797714   -0.7481492   -3.5610999 
C    -3.3459416   -0.5868480   -1.9668524 
H    -3.3003757   -1.6630284   -1.7908367 
C     3.2132431   -2.0585132    0.7753009 
H     3.6871735   -1.0838036    0.6031107 
H     3.9779672   -2.8370425    0.8944484 
H     2.5518827   -2.0077307    1.6470670 
C    -2.9867110    3.3917217    0.7429222 
H    -3.4096743    2.5632704    1.3223138 
H    -3.7670968    3.9057800    0.1677617 
H    -2.4989421    4.1042683    1.4209829 
C     0.0521054    0.5485545   -3.4554293 
C     0.6498202    1.3195018   -2.4337976 
C     0.8712623    2.6868088   -2.6975767 
H     1.3445520    3.2927554   -1.9233692 
C     0.4900171    3.2636640   -3.9040933 
H     0.6700589    4.3275812   -4.0702569 
C    -0.1319109    2.4940697   -4.8942512 
H    -0.4449215    2.9462902   -5.8362718 
C    -0.3507005    1.1388541   -4.6612176 
H    -0.8346909    0.5171463   -5.4168910 
C     2.3335531    1.1325247   -0.7397485 
C     2.5211313    1.6877575    0.5681255 
C     3.8433770    1.9046159    1.0113257 
H     4.0138281    2.2412997    2.0332188 
C     4.9374693    1.6660304    0.1783586 
H     5.9467148    1.8436262    0.5545613 
C     4.7426972    1.2036643   -1.1252450 
H     5.5928907    1.0277861   -1.7859862 
C     3.4444695    0.9390131   -1.5684837 
H     3.2801051    0.5536168   -2.5770791 
C     1.2255916    2.6755009    2.4527676 
C     0.0784548    2.4432939    3.2688993 
C    -0.1915838    3.2248861    4.3917703 
H    -1.0868527    3.0151714    4.9811800 
C     0.6681914    4.2645187    4.7533600 
H     0.4606408    4.8700962    5.6360254 
C     1.7816306    4.5287608    3.9483292 
H     2.4435543    5.3615894    4.1953339 
C     2.0590147    3.7599472    2.8205686 
H     2.9061592    4.0215514    2.1884184 
C     1.2814401   -1.8614639   -4.1218833 
H     2.2069483   -1.4911693   -3.6670680 
H     1.2258949   -1.5800204   -5.1809124 
H     1.2384962   -2.9545179   -4.0280325 
C    -0.4804584   -0.2374096    3.8318484 
H    -1.0940943   -1.1054148    3.5586073 
H    -0.6400871    0.0229352    4.8863379 
H     0.5764957   -0.4404780    3.6258210 
