# Supplementary material for: Leveraging Chelating Amido Ligands to Support Metal–Metal Bonding in Dinuclear Cr(II) Complexes
Source: Inorg Chem. 2026 Mar 5;65(10):5850–63. doi: 10.1021/acs.inorgchem.6c00424 (PMC12997166; doi:10.1021/acs.inorgchem.6c00424)
Supplement: Supplementary file 1 [file ic6c00424_si_001.zip › Coordinates/CrS2-Dimer/CrS2-Dimer-BLYP-D3-opt.xyz]

86
Energy = -5447.042154395
Cr    0.1857563   -0.8528273   -0.3121004 
Cr   -0.0673434    0.7552126    0.5322812 
S     2.2989797   -2.0265671   -0.0386579 
S    -1.5645673    2.8045357   -0.3138471 
S    -0.1366561   -1.3778486   -2.9155374 
S    -0.8178779    0.7893643    2.8459805 
N    -0.5391706   -2.4698128    0.5759591 
N    -1.8289939   -0.2380093   -0.1454375 
N     1.1103643    0.8417624   -1.2198438 
N     1.5332403    1.6368049    1.3008892 
C     1.5025507   -3.6379679    0.0477774 
C     0.1070087   -3.6758883    0.3670074 
C    -0.5089551   -4.9575973    0.3432604 
H    -1.5784637   -5.0355511    0.5151298 
C     0.2246311   -6.1063316    0.0515668 
H    -0.2886930   -7.0674879    0.0322686 
C     1.5978339   -6.0461922   -0.2362999 
H     2.1608819   -6.9492386   -0.4618689 
C     2.2263716   -4.7970108   -0.2495165 
H     3.2841870   -4.7129661   -0.4958611 
C    -1.8141675   -2.3153771    1.1311921 
C    -2.5197190   -1.1459784    0.7119186 
C    -3.8140411   -0.9030433    1.1970102 
H    -4.3525307   -0.0251589    0.8440560 
C    -4.4000250   -1.7590855    2.1354365 
H    -5.3987956   -1.5476100    2.5135295 
C    -3.6821927   -2.8666091    2.6082851 
H    -4.1171986   -3.5190353    3.3641130 
C    -2.4028197   -3.1407451    2.1151590 
H    -1.8483639   -3.9936849    2.4989926 
C    -2.5851269    0.3599286   -1.1879110 
C    -2.5160849    1.7561219   -1.4260254 
C    -3.1615792    2.3259976   -2.5317016 
H    -3.0639647    3.3951143   -2.7084353 
C    -3.9144907    1.5298056   -3.3987754 
H    -4.4074580    1.9777469   -4.2594373 
C    -4.0210708    0.1538624   -3.1526367 
H    -4.6019812   -0.4771265   -3.8242575 
C    -3.3680342   -0.4216248   -2.0630835 
H    -3.4293862   -1.4929616   -1.8832646 
C     2.9002360   -1.8240032    1.6965314 
H     3.2100601   -0.7799874    1.7990233 
H     3.7492805   -2.4964548    1.8555590 
H     2.0839623   -2.0566680    2.3829784 
C    -2.7974016    3.0682844    1.0376898 
H    -3.1575617    2.1054100    1.4098654 
H    -3.6287875    3.6763873    0.6667934 
H    -2.2703522    3.5966362    1.8399227 
C    -0.0137440    0.3617048   -3.3632591 
C     0.6428126    1.2670541   -2.4913455 
C     0.7481618    2.6144256   -2.8952065 
H     1.2553212    3.3134446   -2.2333880 
C     0.1877937    3.0518916   -4.0949639 
H     0.2658281    4.1025820   -4.3717682 
C    -0.4921854    2.1544908   -4.9301345 
H    -0.9471151    2.4978167   -5.8572811 
C    -0.5888043    0.8105642   -4.5597838 
H    -1.1155280    0.0998015   -5.1931410 
C     2.4415784    1.2130721   -0.8648372 
C     2.6746012    1.5935559    0.4924466 
C     4.0073074    1.7934962    0.9164588 
H     4.2085584    2.0101641    1.9627560 
C     5.0684063    1.7050635    0.0101064 
H     6.0872449    1.8673256    0.3590820 
C     4.8239463    1.4081126   -1.3380757 
H     5.6480835    1.3458339   -2.0466851 
C     3.5159591    1.1575147   -1.7661073 
H     3.3189708    0.8987176   -2.8050742 
C     1.3658873    2.4430189    2.4135821 
C     0.2557387    2.1680377    3.2755707 
C    -0.0382825    2.9690304    4.3837113 
H    -0.9008536    2.7228511    5.0018265 
C     0.7616264    4.0746179    4.6894898 
H     0.5375213    4.6952086    5.5543555 
C     1.8426183    4.3777147    3.8456951 
H     2.4555634    5.2555934    4.0489481 
C     2.1418679    3.5910381    2.7345917 
H     2.9560643    3.8817462    2.0774879 
C     1.5181427   -1.9858717   -3.4701098 
H     2.3102629   -1.3872139   -3.0124220 
H     1.5814039   -1.9431752   -4.5621924 
H     1.5985754   -3.0231591   -3.1264491 
C    -0.0270925   -0.5951650    3.7792682 
H    -0.4794548   -1.5194597    3.4081845 
H    -0.2356103   -0.4647566    4.8460041 
H     1.0473348   -0.5832121    3.5869814 
