# Supplementary material for: Leveraging Chelating Amido Ligands to Support Metal–Metal Bonding in Dinuclear Cr(II) Complexes
Source: Inorg Chem. 2026 Mar 5;65(10):5850–63. doi: 10.1021/acs.inorgchem.6c00424 (PMC12997166; doi:10.1021/acs.inorgchem.6c00424)
Supplement: Supplementary file 1 [file ic6c00424_si_001.zip › Coordinates/CrS2-Dimer/CrS2-Dimer-TPPSh-D3-opt.xyz]

86
Energy = -5447.928640517
Cr    0.2254784   -1.0429409   -0.5864414 
Cr   -0.2307311    1.0418969    0.5761607 
S     2.3040197   -2.3019427   -0.4282099 
S    -1.7572789    2.8222449   -0.5076211 
S    -0.1614545   -1.2150977   -3.1357256 
S    -1.0121970    1.2147383    2.8768285 
N    -0.5008589   -2.6500012    0.3358403 
N    -1.6717494   -0.2607975   -0.1714058 
N     1.0012638    0.8184503   -1.1020119 
N     1.3887419    1.9014967    1.3500544 
C     1.5008324   -3.8665490   -0.1452722 
C     0.1272615   -3.8638459    0.2245734 
C    -0.4830982   -5.1319207    0.3578609 
H    -1.5425415   -5.1879900    0.5683189 
C     0.2371718   -6.3005672    0.1677034 
H    -0.2748965   -7.2518191    0.2681989 
C     1.5917933   -6.2780478   -0.1689747 
H     2.1444798   -7.1977404   -0.3148474 
C     2.2118239   -5.0463622   -0.3407116 
H     3.2552809   -4.9893803   -0.6312873 
C    -1.6679923   -2.3990556    1.0381495 
C    -2.3062005   -1.1648450    0.7506885 
C    -3.4883738   -0.8189327    1.3985922 
H    -3.9717050    0.1140790    1.1309032 
C    -4.0402517   -1.6407131    2.3772880 
H    -4.9580924   -1.3536181    2.8760897 
C    -3.3806406   -2.8177102    2.7206041 
H    -3.7735446   -3.4528337    3.5069250 
C    -2.2129424   -3.1925168    2.0653147 
H    -1.7024133   -4.0976289    2.3661974 
C    -2.5187672    0.2309950   -1.1965017 
C    -2.6037865    1.6037500   -1.5005224 
C    -3.3652345    2.0463865   -2.5844389 
H    -3.3808423    3.1054064   -2.8137780 
C    -4.0913107    1.1469640   -3.3511424 
H    -4.6796547    1.4982964   -4.1903659 
C    -4.0541837   -0.2095505   -3.0280136 
H    -4.6167832   -0.9243772   -3.6180088 
C    -3.2817225   -0.6579052   -1.9689360 
H    -3.2325376   -1.7135817   -1.7286008 
C     2.9633705   -1.8822920    1.2197999 
H     3.3842383   -0.8799791    1.1352721 
H     3.7375394   -2.6028430    1.4810871 
H     2.1529241   -1.8964206    1.9456976 
C    -3.0487024    3.2157227    0.7186336 
H    -3.3182141    2.3277088    1.2870979 
H    -3.9189316    3.6292443    0.2101681 
H    -2.6180073    3.9610313    1.3885310 
C     0.0399802    0.5440776   -3.3631052 
C     0.6385739    1.3421056   -2.3687008 
C     0.8400362    2.7010478   -2.6545309 
H     1.3145856    3.3160394   -1.8987265 
C     0.4195375    3.2536462   -3.8533557 
H     0.5716793    4.3116105   -4.0354116 
C    -0.2168393    2.4636645   -4.8108949 
H    -0.5636779    2.8968231   -5.7414432 
C    -0.4022436    1.1120703   -4.5599976 
H    -0.8908416    0.4774530   -5.2900056 
C     2.3416884    1.1320534   -0.6836717 
C     2.5392716    1.6666327    0.6156634 
C     3.8643315    1.8093206    1.0690991 
H     4.0469482    2.1347191    2.0845679 
C     4.9426228    1.5101593    0.2436937 
H     5.9506448    1.6315886    0.6247499 
C     4.7364054    1.0572217   -1.0566309 
H     5.5746476    0.8376042   -1.7068189 
C     3.4327222    0.8635366   -1.5048666 
H     3.2478882    0.4901894   -2.5059516 
C     1.2995417    2.6657110    2.4851401 
C     0.1806748    2.4547324    3.3377917 
C    -0.0318847    3.2180456    4.4814120 
H    -0.9071035    3.0198287    5.0906693 
C     0.8630146    4.2210207    4.8341405 
H     0.7029157    4.8127851    5.7267404 
C     1.9542252    4.4643071    3.9980694 
H     2.6429383    5.2684535    4.2351970 
C     2.1724920    3.7150445    2.8527143 
H     3.0000943    3.9649724    2.2027519 
C     1.3959985   -1.8306381   -3.8581075 
H     2.2516637   -1.4323873   -3.3160752 
H     1.4421738   -1.5554136   -4.9111779 
H     1.3727781   -2.9163422   -3.7560088 
C    -0.3640505   -0.2880120    3.6821183 
H    -1.0049106   -1.1089099    3.3590036 
H    -0.4208629   -0.1588158    4.7623536 
H     0.6617614   -0.4545513    3.3598435 
