# Supplementary material for: Leveraging Chelating Amido Ligands to Support Metal–Metal Bonding in Dinuclear Cr(II) Complexes
Source: Inorg Chem. 2026 Mar 5;65(10):5850–63. doi: 10.1021/acs.inorgchem.6c00424 (PMC12997166; doi:10.1021/acs.inorgchem.6c00424)
Supplement: Supplementary file 1 [file ic6c00424_si_001.zip › Coordinates/CrS2-Dimer/CrS2-Dimer-B3LYP-opt.xyz]

86
Energy = -5446.013613825
Cr    0.2566492   -1.0958912   -0.6652530 
Cr   -0.2899774    1.1265142    0.6032815 
S     2.3380581   -2.4262375   -0.6152610 
S    -1.7926598    2.7038788   -0.5261220 
S    -0.1202319   -1.1073695   -3.0903148 
S    -1.1252426    1.4175491    2.9095912 
N    -0.4287359   -2.7054678    0.2919252 
N    -1.6619637   -0.3261071   -0.1136258 
N     1.0526934    0.8360900   -1.0369927 
N     1.3325504    1.9533444    1.4165847 
C     1.4878375   -3.9770890   -0.3804770 
C     0.1439246   -3.9407927    0.0750615 
C    -0.5138894   -5.1863114    0.1723636 
H    -1.5557434   -5.2149640    0.4545076 
C     0.1357613   -6.3710546   -0.1351329 
H    -0.4118828   -7.3031224   -0.0573056 
C     1.4638880   -6.3835120   -0.5561153 
H     1.9633898   -7.3134365   -0.7930475 
C     2.1285470   -5.1715739   -0.6891583 
H     3.1528763   -5.1434980   -1.0408605 
C    -1.5598110   -2.4758401    1.0666620 
C    -2.2272925   -1.2472930    0.8362932 
C    -3.3825848   -0.9415135    1.5519447 
H    -3.8991341   -0.0140999    1.3376247 
C    -3.8723945   -1.7948497    2.5347511 
H    -4.7699932   -1.5364037    3.0816981 
C    -3.1785069   -2.9660419    2.8195591 
H    -3.5235970   -3.6267424    3.6057764 
C    -2.0378541   -3.3005785    2.1011581 
H    -1.5036170   -4.2053290    2.3520166 
C    -2.5951095    0.1174262   -1.0900954 
C    -2.7355018    1.4764072   -1.4198911 
C    -3.6075094    1.8888195   -2.4293472 
H    -3.6659664    2.9411212   -2.6787043 
C    -4.3939073    0.9668871   -3.0995168 
H    -5.0728086    1.2918810   -3.8772682 
C    -4.2927764   -0.3821506   -2.7608370 
H    -4.8977394   -1.1173302   -3.2775650 
C    -3.4101346   -0.7969113   -1.7796668 
H    -3.3295278   -1.8475072   -1.5331958 
C     3.1222499   -2.1744679    1.0197410 
H     3.5994929   -1.1963293    0.9944019 
H     3.8704926   -2.9498688    1.1744922 
H     2.3690369   -2.2083655    1.8036114 
C    -3.0798025    3.4080839    0.5676667 
H    -3.4984223    2.6434235    1.2175712 
H    -3.8603972    3.8665671   -0.0370075 
H    -2.5879088    4.1722726    1.1685348 
C     0.2116340    0.6292296   -3.3518313 
C     0.7907643    1.3884012   -2.3205048 
C     1.0911120    2.7318947   -2.6045834 
H     1.5501269    3.3325853   -1.8303300 
C     0.8041286    3.2923160   -3.8363472 
H     1.0415696    4.3339799   -4.0153293 
C     0.1974481    2.5333616   -4.8367369 
H    -0.0416780    2.9738627   -5.7960254 
C    -0.1015347    1.2050239   -4.5846478 
H    -0.5769993    0.5978060   -5.3449906 
C     2.3766975    1.1239092   -0.5531053 
C     2.5172999    1.6780860    0.7434593 
C     3.8176029    1.8156469    1.2625267 
H     3.9532954    2.1609610    2.2770282 
C     4.9345355    1.5004766    0.4995277 
H     5.9220443    1.6245587    0.9275253 
C     4.7894085    1.0296855   -0.8010618 
H     5.6566264    0.7961447   -1.4052161 
C     3.5099164    0.8359174   -1.3102408 
H     3.3824826    0.4458038   -2.3125020 
C     1.2143533    2.8089255    2.4912987 
C     0.0645243    2.6838333    3.3141024 
C    -0.1745342    3.5423834    4.3810365 
H    -1.0720034    3.4085913    4.9729603 
C     0.7197644    4.5615618    4.6805244 
H     0.5357989    5.2275562    5.5129905 
C     1.8427888    4.7199966    3.8712065 
H     2.5358822    5.5300279    4.0666402 
C     2.0894498    3.8723031    2.8030900 
H     2.9481958    4.0541582    2.1743594 
C     1.2410128   -1.8728990   -4.0442282 
H     2.2085814   -1.5615470   -3.6581011 
H     1.1439359   -1.6065089   -5.0953133 
H     1.1285981   -2.9504982   -3.9293493 
C    -0.5233440    0.0028909    3.9036573 
H    -1.1545322   -0.8488319    3.6561895 
H    -0.6243512    0.2470088    4.9596869 
H     0.5145739   -0.2108183    3.6585779 
