# Supplementary material for: Leveraging Chelating Amido Ligands to Support Metal–Metal Bonding in Dinuclear Cr(II) Complexes
Source: Inorg Chem. 2026 Mar 5;65(10):5850–63. doi: 10.1021/acs.inorgchem.6c00424 (PMC12997166; doi:10.1021/acs.inorgchem.6c00424)
Supplement: Supplementary file 1 [file ic6c00424_si_001.zip › Coordinates/CrS2-Dimer/CrS2-Dimer-TPSS-D3-opt.xyz]

86
Energy = -5448.184804676
Cr    0.1735155   -0.8518039   -0.3169421 
Cr   -0.0678735    0.7689882    0.5250704 
S     2.2648556   -1.9922294   -0.0688107 
S    -1.5020125    2.7506052   -0.3116027 
S    -0.1570491   -1.3609925   -2.8306569 
S    -0.8315898    0.8020974    2.7944557 
N    -0.5258672   -2.4518723    0.5714895 
N    -1.8043095   -0.2448838   -0.1240549 
N     1.1066433    0.8317488   -1.1877480 
N     1.5119816    1.6304660    1.2993251 
C     1.5007019   -3.6039092    0.0185700 
C     0.1182410   -3.6540709    0.3572400 
C    -0.4898155   -4.9321851    0.3456885 
H    -1.5544210   -5.0149035    0.5338268 
C     0.2460259   -6.0714185    0.0407920 
H    -0.2595039   -7.0339849    0.0290242 
C     1.6091463   -6.0015253   -0.2699454 
H     2.1726233   -6.8987709   -0.5057648 
C     2.2274902   -4.7521405   -0.2922610 
H     3.2778924   -4.6570511   -0.5550836 
C    -1.7926482   -2.3135414    1.1352904 
C    -2.4949524   -1.1462353    0.7319215 
C    -3.7885737   -0.9117183    1.2077415 
H    -4.3257644   -0.0327805    0.8610446 
C    -4.3749536   -1.7817884    2.1267398 
H    -5.3745324   -1.5802996    2.5010067 
C    -3.6592020   -2.8913122    2.5850253 
H    -4.0972089   -3.5556249    3.3250527 
C    -2.3800779   -3.1560772    2.0974944 
H    -1.8265690   -4.0131322    2.4679720 
C    -2.5654145    0.3465081   -1.1598967 
C    -2.4713322    1.7319466   -1.4112854 
C    -3.1203852    2.3079573   -2.5058171 
H    -3.0018582    3.3714594   -2.6897710 
C    -3.9057875    1.5224686   -3.3469111 
H    -4.4054847    1.9715126   -4.2000497 
C    -4.0389012    0.1559190   -3.0845397 
H    -4.6477583   -0.4655104   -3.7360643 
C    -3.3806168   -0.4250485   -2.0055379 
H    -3.4665829   -1.4900183   -1.8107173 
C     2.8762067   -1.8045768    1.6477022 
H     3.1904225   -0.7643114    1.7495407 
H     3.7215702   -2.4801897    1.7954806 
H     2.0624636   -2.0352372    2.3342271 
C    -2.7434418    3.0901619    0.9936568 
H    -3.1237347    2.1495935    1.3947118 
H    -3.5527196    3.6960958    0.5805355 
H    -2.2206673    3.6420497    1.7790025 
C    -0.0204019    0.3528162   -3.3117917 
C     0.6523437    1.2542469   -2.4595590 
C     0.7968832    2.5852787   -2.8865075 
H     1.3234804    3.2814053   -2.2403350 
C     0.2537818    3.0084981   -4.0952578 
H     0.3618706    4.0477733   -4.3945409 
C    -0.4442730    2.1150236   -4.9128219 
H    -0.8829110    2.4504852   -5.8478482 
C    -0.5786606    0.7859884   -4.5166524 
H    -1.1169527    0.0740062   -5.1349023 
C     2.4354724    1.1975913   -0.8380728 
C     2.6594642    1.5882306    0.5095104 
C     3.9820204    1.8100661    0.9366635 
H     4.1764829    2.0388098    1.9797037 
C     5.0417874    1.7266920    0.0344379 
H     6.0555301    1.9048754    0.3828228 
C     4.8049941    1.4176756   -1.3078643 
H     5.6299722    1.3609893   -2.0121669 
C     3.5053490    1.1488700   -1.7369257 
H     3.3109967    0.8838463   -2.7728983 
C     1.3444729    2.4352811    2.4086068 
C     0.2261424    2.1671668    3.2488540 
C    -0.0774606    2.9640468    4.3517085 
H    -0.9495044    2.7221209    4.9537693 
C     0.7266317    4.0575909    4.6701496 
H     0.4974991    4.6770254    5.5314890 
C     1.8187608    4.3515995    3.8451992 
H     2.4354883    5.2211708    4.0590600 
C     2.1263055    3.5682162    2.7388444 
H     2.9492605    3.8515273    2.0923589 
C     1.4448222   -1.9999912   -3.4527294 
H     2.2645559   -1.4257690   -3.0183719 
H     1.4624663   -1.9451700   -4.5433085 
H     1.5086093   -3.0407294   -3.1249219 
C    -0.0590615   -0.5660971    3.7360379 
H    -0.5181014   -1.4869554    3.3718777 
H    -0.2690722   -0.4235733    4.7983739 
H     1.0127843   -0.5610627    3.5418410 
