# Supplementary material for: Leveraging Chelating Amido Ligands to Support Metal–Metal Bonding in Dinuclear Cr(II) Complexes
Source: Inorg Chem. 2026 Mar 5;65(10):5850–63. doi: 10.1021/acs.inorgchem.6c00424 (PMC12997166; doi:10.1021/acs.inorgchem.6c00424)
Supplement: Supplementary file 1 [file ic6c00424_si_001.zip › Coordinates/CrS2-Dimer/CrS2-Dimer-BLYP-opt.xyz]

86
Energy = -5446.846886574
Cr    0.2016488   -0.8518035   -0.3191118 
Cr   -0.0832174    0.7558560    0.5418297 
S     2.3271964   -2.0832324   -0.0777486 
S    -1.6605214    2.8227088   -0.3045908 
S    -0.0800522   -1.3636462   -2.9896084 
S    -0.8438232    0.8458551    2.8887270 
N    -0.5187890   -2.5082463    0.5270590 
N    -1.8411371   -0.2613409   -0.1366752 
N     1.1298889    0.8598986   -1.2101112 
N     1.4973080    1.6907129    1.3219789 
C     1.5264690   -3.6904889    0.0238400 
C     0.1281433   -3.7184810    0.3229576 
C    -0.4921657   -5.0001904    0.2923604 
H    -1.5642453   -5.0760284    0.4468050 
C     0.2406255   -6.1543452    0.0214616 
H    -0.2775984   -7.1129989   -0.0010034 
C     1.6191710   -6.1025302   -0.2408435 
H     2.1828786   -7.0092610   -0.4501816 
C     2.2505629   -4.8554528   -0.2551187 
H     3.3115732   -4.7772815   -0.4901653 
C    -1.7901564   -2.3731686    1.0984898 
C    -2.5080130   -1.1975167    0.7192776 
C    -3.8018044   -0.9840241    1.2267134 
H    -4.3544718   -0.0996708    0.9146409 
C    -4.3780568   -1.8771968    2.1359561 
H    -5.3767178   -1.6856363    2.5253418 
C    -3.6508054   -2.9960687    2.5633551 
H    -4.0769513   -3.6814813    3.2950057 
C    -2.3712809   -3.2387753    2.0552505 
H    -1.8119031   -4.1019101    2.4068677 
C    -2.6614462    0.3430353   -1.1346958 
C    -2.6618427    1.7456137   -1.3456212 
C    -3.4274301    2.3159940   -2.3762301 
H    -3.3870452    3.3932554   -2.5284901 
C    -4.2323752    1.5180226   -3.1915181 
H    -4.8252481    1.9699513   -3.9848297 
C    -4.2588752    0.1320688   -2.9799906 
H    -4.8748904   -0.5056603   -3.6132165 
C    -3.4861539   -0.4432233   -1.9723357 
H    -3.5023227   -1.5207098   -1.8215760 
C     3.0479517   -1.9061644    1.6161739 
H     3.4761896   -0.9008893    1.6687048 
H     3.8335148   -2.6583091    1.7397352 
H     2.2662588   -2.0338878    2.3686428 
C    -2.8855374    3.3239043    0.9860775 
H    -3.2525690    2.4525664    1.5351310 
H    -3.7147953    3.8621627    0.5163083 
H    -2.3518829    3.9932915    1.6694275 
C     0.1369594    0.3696229   -3.4321073 
C     0.7326097    1.2738611   -2.5159183 
C     0.8935627    2.6151706   -2.9340323 
H     1.3529690    3.3218129   -2.2459053 
C     0.4690479    3.0412622   -4.1916907 
H     0.5997019    4.0848500   -4.4762823 
C    -0.1379349    2.1410033   -5.0790525 
H    -0.4811825    2.4722102   -6.0575898 
C    -0.3065237    0.8106956   -4.6900284 
H    -0.7817806    0.0972969   -5.3612350 
C     2.4548485    1.2439066   -0.8218994 
C     2.6538972    1.6504889    0.5332248 
C     3.9754588    1.8933190    0.9769379 
H     4.1540210    2.1368107    2.0211234 
C     5.0573816    1.8157553    0.0950420 
H     6.0640591    2.0131656    0.4615335 
C     4.8476191    1.4833590   -1.2499442 
H     5.6862200    1.4255858   -1.9420637 
C     3.5544210    1.1924117   -1.6966983 
H     3.3932695    0.9064544   -2.7345681 
C     1.3347936    2.4961655    2.4398885 
C     0.2418203    2.2138523    3.3181229 
C    -0.0364801    3.0067983    4.4376692 
H    -0.8899929    2.7558476    5.0666612 
C     0.7647780    4.1115455    4.7402753 
H     0.5538085    4.7238084    5.6145311 
C     1.8265119    4.4274954    3.8771341 
H     2.4387762    5.3075107    4.0740048 
C     2.1077812    3.6503078    2.7548832 
H     2.9091355    3.9519835    2.0873867 
C     1.4449010   -2.1184718   -3.7125230 
H     2.3440850   -1.6847453   -3.2665968 
H     1.4457247   -1.9778810   -4.7980490 
H     1.3958591   -3.1876233   -3.4794559 
C    -0.1462301   -0.5331905    3.9040406 
H    -0.7074328   -1.4327127    3.6342572 
H    -0.2979143   -0.2964560    4.9618540 
H     0.9161949   -0.6585544    3.6826134 
