# Supplementary material for: Leveraging Chelating Amido Ligands to Support Metal–Metal Bonding in Dinuclear Cr(II) Complexes
Source: Inorg Chem. 2026 Mar 5;65(10):5850–63. doi: 10.1021/acs.inorgchem.6c00424 (PMC12997166; doi:10.1021/acs.inorgchem.6c00424)
Supplement: Supplementary file 1 [file ic6c00424_si_001.zip › Coordinates/CrS2-Dimer/CrS2-Dimer-PBE0-opt.xyz]

86
Energy = -5444.354300679
Cr    0.1325115   -0.8761257   -0.4107512 
Cr   -0.0974985    0.8431605    0.4681808 
S     2.2440897   -2.0609332   -0.2907712 
S    -1.5786806    2.6436295   -0.3577095 
S    -0.1230331   -1.2211199   -2.8462636 
S    -0.9487030    0.9693907    2.7352358 
N    -0.4860312   -2.4844808    0.4772750 
N    -1.7889246   -0.3248485   -0.1126016 
N     1.1394289    0.8664077   -1.1285316 
N     1.4284340    1.6970737    1.3070245 
C     1.4927484   -3.6543987   -0.1499382 
C     0.1369943   -3.6890575    0.2389777 
C    -0.4784084   -4.9524375    0.2624499 
H    -1.5328019   -5.0267158    0.4913227 
C     0.2327363   -6.0970575   -0.0486932 
H    -0.2797471   -7.0529401   -0.0281833 
C     1.5760889   -6.0437249   -0.4013266 
H     2.1236710   -6.9468052   -0.6407343 
C     2.1964879   -4.8065267   -0.4644473 
H     3.2351606   -4.7229981   -0.7656582 
C    -1.7021167   -2.3660351    1.1302038 
C    -2.4212806   -1.2019997    0.7929423 
C    -3.6660632   -0.9675272    1.3654114 
H    -4.2242332   -0.0841212    1.0755037 
C    -4.1880746   -1.8440638    2.3060005 
H    -5.1557674   -1.6451462    2.7513071 
C    -3.4534891   -2.9568638    2.6901266 
H    -3.8402388   -3.6307024    3.4462398 
C    -2.2197095   -3.2169007    2.1109021 
H    -1.6492293   -4.0795867    2.4309704 
C    -2.6337462    0.2350232   -1.0879148 
C    -2.6027936    1.6075891   -1.3600767 
C    -3.3683860    2.1585195   -2.3820653 
H    -3.2975921    3.2219063   -2.5806485 
C    -4.2095809    1.3552549   -3.1302297 
H    -4.8074305    1.7838269   -3.9256310 
C    -4.2738294   -0.0057204   -2.8518627 
H    -4.9257207   -0.6470440   -3.4346461 
C    -3.5000240   -0.5575572   -1.8484448 
H    -3.5422590   -1.6210790   -1.6447754 
C     2.9485247   -1.8713303    1.3615595 
H     3.3781371   -0.8704676    1.4069549 
H     3.7289688   -2.6187568    1.5041363 
H     2.1638217   -1.9813304    2.1079410 
C    -2.7882788    3.2177287    0.8596395 
H    -3.2309921    2.3755786    1.3889273 
H    -3.5568161    3.8064291    0.3589610 
H    -2.2468774    3.8492060    1.5655343 
C     0.1348114    0.4640421   -3.3149948 
C     0.7912263    1.3124629   -2.4160791 
C     1.0448026    2.6244783   -2.8302816 
H     1.5593132    3.2924708   -2.1495770 
C     0.6337281    3.0709558   -4.0719790 
H     0.8317181    4.0973720   -4.3603627 
C    -0.0443214    2.2241925   -4.9422008 
H    -0.3769258    2.5799958   -5.9099173 
C    -0.2947754    0.9198556   -4.5566280 
H    -0.8237634    0.2400420   -5.2148681 
C     2.4583589    1.1679492   -0.7288307 
C     2.6167921    1.6018646    0.6025642 
C     3.9090955    1.8073787    1.0944137 
H     4.0536113    2.0766491    2.1330274 
C     5.0114179    1.6523261    0.2661838 
H     6.0055749    1.8193442    0.6650844 
C     4.8453899    1.2859983   -1.0619843 
H     5.7054342    1.1726218   -1.7113885 
C     3.5709241    1.0384026   -1.5518930 
H     3.4337153    0.7319557   -2.5830594 
C     1.2476371    2.5275640    2.3901010 
C     0.1154073    2.3013704    3.2009145 
C    -0.1885369    3.1145891    4.2816367 
H    -1.0764795    2.9016339    4.8670799 
C     0.6286393    4.1868689    4.6011305 
H     0.3981655    4.8212113    5.4479942 
C     1.7338071    4.4435803    3.7981987 
H     2.3656170    5.2991937    4.0115233 
C     2.0418203    3.6408026    2.7148910 
H     2.8844987    3.8949671    2.0864900 
C     1.3163654   -1.9992931   -3.6188198 
H     2.2387141   -1.5554127   -3.2479158 
H     1.2471042   -1.8980453   -4.7018056 
H     1.2847369   -3.0556686   -3.3482091 
C    -0.2522139   -0.3777305    3.7163064 
H    -0.7987290   -1.2804655    3.4428508 
H    -0.3975456   -0.1603827    4.7744663 
H     0.8054179   -0.4894631    3.4841148 
