# Supplementary material for: Leveraging Chelating Amido Ligands to Support Metal–Metal Bonding in Dinuclear Cr(II) Complexes
Source: Inorg Chem. 2026 Mar 5;65(10):5850–63. doi: 10.1021/acs.inorgchem.6c00424 (PMC12997166; doi:10.1021/acs.inorgchem.6c00424)
Supplement: Supplementary file 1 [file ic6c00424_si_001.zip › Coordinates/CrS2-Dimer/CrS2-Dimer-TPSS-opt.xyz]

86
Energy = -5448.043888235
Cr    0.1811087   -0.8521801   -0.3352766 
Cr   -0.0838850    0.7737115    0.5219364 
S     2.2822950   -2.0218987   -0.1250659 
S    -1.5487737    2.7473057   -0.3148429 
S    -0.1351355   -1.3370779   -2.8659804 
S    -0.8709473    0.8437958    2.8029581 
N    -0.5056762   -2.4818983    0.5233825 
N    -1.8097934   -0.2686776   -0.1254541 
N     1.1197537    0.8486960   -1.1786761 
N     1.4747863    1.6725656    1.3141441 
C     1.5269768   -3.6354096   -0.0142431 
C     0.1441214   -3.6846089    0.3164366 
C    -0.4595150   -4.9663606    0.3116864 
H    -1.5252649   -5.0528931    0.4905117 
C     0.2826736   -6.1074815    0.0302304 
H    -0.2201715   -7.0716473    0.0264654 
C     1.6488943   -6.0374680   -0.2659687 
H     2.2184704   -6.9358377   -0.4825691 
C     2.2609641   -4.7857154   -0.3031695 
H     3.3126829   -4.6909291   -0.5613999 
C    -1.7660891   -2.3594211    1.1056721 
C    -2.4791770   -1.1884279    0.7342336 
C    -3.7688987   -0.9733007    1.2340291 
H    -4.3178395   -0.0900740    0.9187754 
C    -4.3423344   -1.8676815    2.1378255 
H    -5.3391448   -1.6794203    2.5264792 
C    -3.6167315   -2.9839460    2.5613296 
H    -4.0429773   -3.6694034    3.2890971 
C    -2.3409523   -3.2276253    2.0546660 
H    -1.7807056   -4.0898998    2.4014451 
C    -2.6253533    0.3301963   -1.1201746 
C    -2.5771867    1.7206492   -1.3525661 
C    -3.3226590    2.3040396   -2.3828875 
H    -3.2425465    3.3743644   -2.5507591 
C    -4.1591798    1.5225364   -3.1753607 
H    -4.7390821    1.9795944   -3.9718653 
C    -4.2379874    0.1469577   -2.9370816 
H    -4.8827084   -0.4753726   -3.5524614 
C    -3.4839012   -0.4401736   -1.9269333 
H    -3.5391463   -1.5105006   -1.7516129 
C     2.9931346   -1.8450489    1.5558893 
H     3.3879421   -0.8293086    1.6176566 
H     3.7980222   -2.5743990    1.6705939 
H     2.2104906   -2.0040799    2.2974899 
C    -2.7692207    3.3013333    0.9379031 
H    -3.1883631    2.4442075    1.4667592 
H    -3.5550618    3.8796495    0.4475141 
H    -2.2203764    3.9374816    1.6365892 
C     0.0897266    0.3642934   -3.3597802 
C     0.7267238    1.2621881   -2.4778812 
C     0.9302623    2.5827719   -2.9206379 
H     1.4293447    3.2817820   -2.2560858 
C     0.4933569    2.9944199   -4.1750035 
H     0.6534406    4.0240277   -4.4847303 
C    -0.1618564    2.1012298   -5.0283326 
H    -0.5133547    2.4254726   -6.0034685 
C    -0.3659224    0.7880832   -4.6129152 
H    -0.8749054    0.0766565   -5.2571318 
C     2.4436723    1.2187221   -0.7996186 
C     2.6372430    1.6304472    0.5460854 
C     3.9497701    1.8789465    0.9938884 
H     4.1230412    2.1269696    2.0360318 
C     5.0290470    1.7976427    0.1150560 
H     6.0326846    1.9978310    0.4808698 
C     4.8233803    1.4611414   -1.2252311 
H     5.6621995    1.4033571   -1.9131071 
C     3.5357816    1.1668430   -1.6737439 
H     3.3714850    0.8805261   -2.7090366 
C     1.3053738    2.4731885    2.4285818 
C     0.1928607    2.1982703    3.2717744 
C    -0.1035612    2.9825957    4.3864695 
H    -0.9727955    2.7355873    4.9907864 
C     0.7030290    4.0711467    4.7142058 
H     0.4803811    4.6792974    5.5853675 
C     1.7868413    4.3771583    3.8828901 
H     2.4042929    5.2452631    4.1011704 
C     2.0858602    3.6068553    2.7650568 
H     2.9040181    3.9003941    2.1172833 
C     1.3428677   -2.1133149   -3.6274345 
H     2.2549909   -1.6638427   -3.2324226 
H     1.2919971   -2.0032664   -4.7127176 
H     1.3031431   -3.1717092   -3.3586997 
C    -0.1731429   -0.5229098    3.8061815 
H    -0.7051517   -1.4275333    3.5057493 
H    -0.3552419   -0.3065591    4.8611425 
H     0.8935858   -0.6128903    3.6020376 
