# Supplementary material for: Leveraging Chelating Amido Ligands to Support Metal–Metal Bonding in Dinuclear Cr(II) Complexes
Source: Inorg Chem. 2026 Mar 5;65(10):5850–63. doi: 10.1021/acs.inorgchem.6c00424 (PMC12997166; doi:10.1021/acs.inorgchem.6c00424)
Supplement: Supplementary file 1 [file ic6c00424_si_001.zip › Coordinates/CrS2-Dimer/CrS2-Dimer-B3LYP-D3-opt.xyz]

86
Energy = -5446.238372513
Cr    0.2232260   -1.0762066   -0.6392723 
Cr   -0.2552946    1.0977777    0.5739804 
S     2.3173442   -2.3857434   -0.4932640 
S    -1.9007402    2.8308817   -0.5747749 
S    -0.1292189   -1.1342830   -3.2673197 
S    -1.0362827    1.3063665    2.9131993 
N    -0.5041926   -2.6784135    0.3246242 
N    -1.6782928   -0.2682323   -0.1727108 
N     1.0070240    0.8262197   -1.1051614 
N     1.3917479    1.9332815    1.3568413 
C     1.4763075   -3.9305930   -0.1822699 
C     0.1077842   -3.9001903    0.2084737 
C    -0.5203304   -5.1575945    0.3581680 
H    -1.5750356   -5.1946884    0.5869439 
C     0.1735609   -6.3402138    0.1662102 
H    -0.3534353   -7.2802323    0.2818783 
C     1.5216734   -6.3440463   -0.1900728 
H     2.0555932   -7.2731362   -0.3375942 
C     2.1598060   -5.1257462   -0.3780526 
H     3.1987744   -5.0933072   -0.6836686 
C    -1.6464671   -2.4011747    1.0581457 
C    -2.2863790   -1.1653768    0.7746495 
C    -3.4440812   -0.8078387    1.4578297 
H    -3.9314734    0.1229139    1.1967536 
C    -3.9687886   -1.6101829    2.4651644 
H    -4.8673832   -1.3104102    2.9884092 
C    -3.3053043   -2.7847177    2.8034872 
H    -3.6743635   -3.4054136    3.6110170 
C    -2.1634898   -3.1738731    2.1149132 
H    -1.6513630   -4.0770565    2.4124031 
C    -2.5425216    0.1787065   -1.2047132 
C    -2.6898746    1.5410268   -1.5336575 
C    -3.4704978    1.9261958   -2.6257568 
H    -3.5369980    2.9773806   -2.8751703 
C    -4.1511161    0.9838876   -3.3793799 
H    -4.7521006    1.2940033   -4.2243559 
C    -4.0506280   -0.3626499   -3.0347621 
H    -4.5753336   -1.1127106   -3.6136972 
C    -3.2617243   -0.7539977   -1.9677649 
H    -3.1629525   -1.8017842   -1.7149234 
C     2.9906405   -1.9552163    1.1498167 
H     3.4463511   -0.9708856    1.0544806 
H     3.7397532   -2.6944224    1.4269109 
H     2.1866450   -1.9305117    1.8819758 
C    -3.1962360    3.1869928    0.6616645 
H    -3.4004239    2.3122724    1.2739859 
H    -4.1018810    3.5206887    0.1581755 
H    -2.8097178    3.9864385    1.2937775 
C     0.0850379    0.6383608   -3.3993997 
C     0.6628859    1.3929421   -2.3589825 
C     0.8595424    2.7640546   -2.5844278 
H     1.3129702    3.3492356   -1.7947843 
C     0.4601198    3.3690097   -3.7627655 
H     0.6097738    4.4337453   -3.8932449 
C    -0.1533365    2.6206051   -4.7655356 
H    -0.4846675    3.0919901   -5.6816919 
C    -0.3360089    1.2603666   -4.5767446 
H    -0.8088194    0.6607014   -5.3438778 
C     2.3468103    1.1130895   -0.6636809 
C     2.5407732    1.6531132    0.6354249 
C     3.8632235    1.7566847    1.1062812 
H     4.0417476    2.0841293    2.1199045 
C     4.9448636    1.4198137    0.3026070 
H     5.9487346    1.5129735    0.6989948 
C     4.7455556    0.9644496   -0.9963744 
H     5.5854283    0.7151238   -1.6316134 
C     3.4444483    0.8080493   -1.4617939 
H     3.2676763    0.4319476   -2.4614621 
C     1.3115985    2.7099817    2.4842331 
C     0.1923182    2.5289249    3.3447035 
C     0.0015887    3.3104795    4.4790373 
H    -0.8717578    3.1369719    5.0963354 
C     0.9124685    4.3025637    4.8151851 
H     0.7658061    4.9068632    5.7002552 
C     2.0025702    4.5173339    3.9725562 
H     2.7055132    5.3113242    4.1965673 
C     2.2013145    3.7499694    2.8373387 
H     3.0308619    3.9768754    2.1842137 
C     1.4485647   -1.7285947   -3.9681573 
H     2.2919892   -1.3779696   -3.3786516 
H     1.5400002   -1.3967184   -5.0008833 
H     1.4127691   -2.8174066   -3.9321991 
C    -0.4025111   -0.2058650    3.7193295 
H    -1.0753698   -1.0153048    3.4404167 
H    -0.4127061   -0.0587688    4.7976019 
H     0.6059137   -0.4152297    3.3697475 
