# Supplementary material for: Leveraging Chelating Amido Ligands to Support Metal–Metal Bonding in Dinuclear Cr(II) Complexes
Source: Inorg Chem. 2026 Mar 5;65(10):5850–63. doi: 10.1021/acs.inorgchem.6c00424 (PMC12997166; doi:10.1021/acs.inorgchem.6c00424)
Supplement: Supplementary file 1 [file ic6c00424_si_001.zip › Coordinates/CrS2-Dimer/CrS2-Dimer-PBE-D3-opt.xyz]

86
Energy = -5444.284327395
Cr    0.1781791   -0.8500267   -0.3226768 
Cr   -0.0728312    0.7644746    0.5225640 
S     2.2654404   -1.9919543   -0.0683735 
S    -1.5157938    2.7661623   -0.3092068 
S    -0.1510088   -1.3684855   -2.8532192 
S    -0.8304714    0.7932557    2.7921027 
N    -0.5295026   -2.4577816    0.5573520 
N    -1.8137557   -0.2415574   -0.1317471 
N     1.1109954    0.8327532   -1.2001688 
N     1.5074588    1.6395707    1.2953857 
C     1.5088014   -3.6041633    0.0293925 
C     0.1215472   -3.6559281    0.3565514 
C    -0.4797985   -4.9399345    0.3480203 
H    -1.5507936   -5.0269612    0.5260401 
C     0.2647875   -6.0793078    0.0608237 
H    -0.2386960   -7.0484852    0.0515922 
C     1.6322336   -6.0061017   -0.2357697 
H     2.2049870   -6.9064566   -0.4588919 
C     2.2446136   -4.7526881   -0.2643522 
H     3.3014420   -4.6538706   -0.5214160 
C    -1.7943947   -2.3188886    1.1186628 
C    -2.4993985   -1.1481944    0.7183962 
C    -3.7940949   -0.9179276    1.2005801 
H    -4.3356012   -0.0335800    0.8586358 
C    -4.3789562   -1.7906105    2.1196173 
H    -5.3818320   -1.5884917    2.4985752 
C    -3.6611818   -2.9017308    2.5739681 
H    -4.0983789   -3.5709373    3.3171233 
C    -2.3822073   -3.1640364    2.0817235 
H    -1.8249313   -4.0248023    2.4522132 
C    -2.5798135    0.3573855   -1.1562334 
C    -2.4960232    1.7481167   -1.3976666 
C    -3.1612395    2.3302903   -2.4813652 
H    -3.0483545    3.4011791   -2.6571249 
C    -3.9537222    1.5495663   -3.3220010 
H    -4.4682145    2.0069284   -4.1680371 
C    -4.0763480    0.1786157   -3.0710679 
H    -4.6920613   -0.4431549   -3.7239949 
C    -3.4021227   -0.4088874   -2.0043208 
H    -3.4831603   -1.4811086   -1.8184592 
C     2.9171070   -1.8006171    1.6261543 
H     3.2687005   -0.7647238    1.7090682 
H     3.7520012   -2.4987204    1.7647603 
H     2.1167084   -1.9986239    2.3463814 
C    -2.7373859    3.1291883    0.9989423 
H    -3.1202591    2.1981422    1.4331352 
H    -3.5559223    3.7321668    0.5866428 
H    -2.2049500    3.7003527    1.7711713 
C    -0.0000858    0.3428788   -3.3339028 
C     0.6645316    1.2479167   -2.4743792 
C     0.8103256    2.5796596   -2.9076651 
H     1.3328107    3.2827434   -2.2569670 
C     0.2793307    2.9996730   -4.1239651 
H     0.3909059    4.0428861   -4.4260868 
C    -0.4107280    2.1028075   -4.9467398 
H    -0.8421345    2.4360046   -5.8914884 
C    -0.5474075    0.7741393   -4.5464222 
H    -1.0819651    0.0558566   -5.1699194 
C     2.4334841    1.2052925   -0.8439238 
C     2.6524777    1.6001328    0.5066974 
C     3.9756574    1.8271752    0.9367605 
H     4.1671649    2.0584514    1.9848424 
C     5.0405723    1.7453200    0.0388574 
H     6.0567414    1.9281905    0.3927050 
C     4.8095144    1.4319274   -1.3045178 
H     5.6405692    1.3749974   -2.0090176 
C     3.5111123    1.1579383   -1.7374205 
H     3.3228706    0.8865176   -2.7781497 
C     1.3400501    2.4330094    2.4100317 
C     0.2252949    2.1541602    3.2549830 
C    -0.0767173    2.9401585    4.3676478 
H    -0.9505813    2.6889938    4.9726276 
C     0.7253148    4.0343543    4.6938304 
H     0.4963307    4.6473525    5.5657334 
C     1.8126340    4.3412073    3.8649808 
H     2.4290885    5.2156751    4.0844700 
C     2.1182246    3.5688790    2.7490332 
H     2.9403698    3.8638333    2.0985261 
C     1.4320430   -2.0317891   -3.4776404 
H     2.2750930   -1.4856623   -3.0381765 
H     1.4557402   -1.9691047   -4.5726257 
H     1.4739713   -3.0829768   -3.1624647 
C    -0.0921722   -0.5740057    3.7501752 
H    -0.5825269   -1.4938799    3.4079958 
H    -0.2943083   -0.4084231    4.8157139 
H     0.9846053   -0.6117009    3.5563781 
