# Supplementary material for: Leveraging Chelating Amido Ligands to Support Metal–Metal Bonding in Dinuclear Cr(II) Complexes
Source: Inorg Chem. 2026 Mar 5;65(10):5850–63. doi: 10.1021/acs.inorgchem.6c00424 (PMC12997166; doi:10.1021/acs.inorgchem.6c00424)
Supplement: Supplementary file 1 [file ic6c00424_si_001.zip › Coordinates/CrS2-Dimer/CrS2-PBE0-D3-opt.xyz]

86
Energy = -5444.460968302
Cr    0.1399897   -0.8610660   -0.3513677 
Cr   -0.0653473    0.7959105    0.4880037 
S     2.2449468   -2.0283813   -0.1385925 
S    -1.5760514    2.6690243   -0.3042630 
S    -0.0886697   -1.2770277   -2.8393459 
S    -0.8525039    0.8587250    2.7725471 
N    -0.5181703   -2.4410500    0.5723478 
N    -1.8154418   -0.3072767   -0.1436001 
N     1.1267432    0.8822910   -1.1679252 
N     1.5035568    1.6160577    1.2947253 
C     1.4722475   -3.6153415   -0.0158712 
C     0.1073741   -3.6458471    0.3515733 
C    -0.5101258   -4.9083401    0.3675338 
H    -1.5682418   -4.9785605    0.5802364 
C     0.2023773   -6.0540113    0.0648617 
H    -0.3129882   -7.0084541    0.0775827 
C     1.5504364   -6.0044260   -0.2715307 
H     2.0981802   -6.9086487   -0.5058091 
C     2.1758443   -4.7692564   -0.3232659 
H     3.2189396   -4.6880115   -0.6093839 
C    -1.7705374   -2.3140622    1.1554058 
C    -2.4875543   -1.1716011    0.7392305 
C    -3.7678650   -0.9427043    1.2299823 
H    -4.3237814   -0.0821518    0.8740867 
C    -4.3249832   -1.7954257    2.1717572 
H    -5.3196024   -1.5998357    2.5548620 
C    -3.5936793   -2.8785628    2.6396118 
H    -4.0103037   -3.5303858    3.3989264 
C    -2.3258918   -3.1365174    2.1383331 
H    -1.7578229   -3.9771615    2.5173259 
C    -2.5927920    0.2759749   -1.1563027 
C    -2.5296499    1.6553965   -1.3973154 
C    -3.2031177    2.2281573   -2.4691472 
H    -3.1066309    3.2932407   -2.6445133 
C    -3.9825618    1.4421120   -3.2999086 
H    -4.5047422    1.8883726   -4.1376322 
C    -4.0829162    0.0784066   -3.0505520 
H    -4.6877611   -0.5472415   -3.6974911 
C    -3.4001298   -0.4969205   -1.9944262 
H    -3.4608413   -1.5635123   -1.8117448 
C     2.8547637   -1.8253040    1.5480069 
H     3.2165745   -0.8005934    1.6304402 
H     3.6696804   -2.5279688    1.7206933 
H     2.0378199   -1.9991865    2.2449230 
C    -2.8135475    3.0209405    0.9652119 
H    -3.1981268    2.0915251    1.3824404 
H    -3.6201681    3.6177402    0.5397035 
H    -2.3074600    3.5876413    1.7483594 
C     0.0475456    0.4251785   -3.3032761 
C     0.7017373    1.3101893   -2.4351635 
C     0.8543601    2.6361402   -2.8477927 
H     1.3656540    3.3263279   -2.1868510 
C     0.3392305    3.0668986   -4.0567474 
H     0.4546665    4.1059490   -4.3445950 
C    -0.3409275    2.1871618   -4.8907519 
H    -0.7589298    2.5305557   -5.8293385 
C    -0.4842039    0.8644210   -4.5093765 
H    -1.0118155    0.1596290   -5.1413173 
C     2.4505278    1.2001111   -0.8136914 
C     2.6613289    1.5682830    0.5326456 
C     3.9702721    1.7614625    0.9807158 
H     4.1524353    1.9766658    2.0264059 
C     5.0379420    1.6679332    0.0995729 
H     6.0464767    1.8249963    0.4645519 
C     4.8178686    1.3770753   -1.2398391 
H     5.6505376    1.3143204   -1.9304810 
C     3.5277216    1.1376560   -1.6900750 
H     3.3482023    0.8900742   -2.7306216 
C     1.3354830    2.4360602    2.3858872 
C     0.2134497    2.2005012    3.2132215 
C    -0.0817876    3.0110518    4.2981333 
H    -0.9611488    2.7915542    4.8939883 
C     0.7325601    4.0881307    4.6085739 
H     0.5080592    4.7205880    5.4583353 
C     1.8281402    4.3506009    3.7938034 
H     2.4579571    5.2091209    4.0011575 
C     2.1281568    3.5518059    2.7057630 
H     2.9608003    3.8116113    2.0663164 
C     1.4773611   -1.9100650   -3.4825268 
H     2.3108764   -1.3555413   -3.0541141 
H     1.4847227   -1.8418670   -4.5702145 
H     1.5425632   -2.9554617   -3.1768083 
C    -0.0808144   -0.4910780    3.6893591 
H    -0.5618562   -1.4115193    3.3590024 
H    -0.2472875   -0.3405550    4.7558142 
H     0.9826671   -0.5126483    3.4616107 
