# Supplementary material for: Leveraging Chelating Amido Ligands to Support Metal–Metal Bonding in Dinuclear Cr(II) Complexes
Source: Inorg Chem. 2026 Mar 5;65(10):5850–63. doi: 10.1021/acs.inorgchem.6c00424 (PMC12997166; doi:10.1021/acs.inorgchem.6c00424)
Supplement: Supplementary file 1 [file ic6c00424_si_001.zip › Coordinates/CrS2-Dimer/CrS2-Dimer-M06L-opt.xyz]

86
Energy = -5447.192840250
Cr    0.1758508   -0.8390045   -0.2974331 
Cr   -0.0733826    0.7505222    0.5377992 
S     2.2732252   -2.0526255   -0.0409224 
S    -1.6040205    2.7742268   -0.3170092 
S    -0.0894916   -1.3455181   -2.9162009 
S    -0.7862220    0.7819993    2.8679877 
N    -0.5409643   -2.4285467    0.6228401 
N    -1.8201906   -0.2343688   -0.1438390 
N     1.0863134    0.8483887   -1.2012037 
N     1.5303072    1.5966065    1.3061256 
C     1.4504616   -3.6231686    0.0654434 
C     0.0763644   -3.6335859    0.4178158 
C    -0.5534570   -4.8935995    0.4283919 
H    -1.6130607   -4.9494983    0.6311682 
C     0.1445599   -6.0456754    0.1281853 
H    -0.3831077   -6.9913801    0.1325830 
C     1.4957272   -6.0138900   -0.1990488 
H     2.0312012   -6.9230366   -0.4327905 
C     2.1377679   -4.7886272   -0.2401938 
H     3.1831995   -4.7212026   -0.5158180 
C    -1.8118149   -2.2686441    1.1532128 
C    -2.5126338   -1.1266321    0.7013829 
C    -3.8165183   -0.9045776    1.1342496 
H    -4.3601931   -0.0524420    0.7427310 
C    -4.4090774   -1.7437656    2.0637981 
H    -5.4174272   -1.5469816    2.4023570 
C    -3.6927644   -2.8167510    2.5764572 
H    -4.1357813   -3.4576295    3.3272185 
C    -2.4091310   -3.0774659    2.1260228 
H    -1.8545568   -3.9131013    2.5317953 
C    -2.5528760    0.3404037   -1.1941026 
C    -2.4910953    1.7227924   -1.4392957 
C    -3.1191440    2.2760500   -2.5487753 
H    -3.0331030    3.3409588   -2.7214622 
C    -3.8471359    1.4768338   -3.4133802 
H    -4.3323632    1.9131731   -4.2762170 
C    -3.9493600    0.1154126   -3.1593052 
H    -4.5195479   -0.5188065   -3.8263063 
C    -3.3150092   -0.4436320   -2.0658245 
H    -3.3785188   -1.5081550   -1.8748453 
C     2.8909639   -1.8539426    1.6499480 
H     3.2157711   -0.8206178    1.7546463 
H     3.7313919   -2.5255750    1.8086083 
H     2.0927930   -2.0717593    2.3526282 
C    -2.8117914    2.8996344    1.0276782 
H    -3.1019069    1.9078475    1.3698194 
H    -3.6861765    3.4571600    0.7004139 
H    -2.3272610    3.4306831    1.8449251 
C    -0.0123143    0.3796339   -3.3314702 
C     0.6171175    1.2780154   -2.4531531 
C     0.7067284    2.6179263   -2.8437783 
H     1.1987802    3.3145000   -2.1758044 
C     0.1607270    3.0522258   -4.0371238 
H     0.2321917    4.0983427   -4.3067527 
C    -0.4878099    2.1602452   -4.8811257 
H    -0.9249246    2.5006743   -5.8102160 
C    -0.5701594    0.8252831   -4.5238787 
H    -1.0638532    0.1105298   -5.1693824 
C     2.4031050    1.2206710   -0.8582484 
C     2.6501510    1.5702763    0.4896552 
C     3.9730608    1.7791746    0.8943331 
H     4.1816633    1.9783594    1.9371830 
C     5.0128554    1.7267845   -0.0193672 
H     6.0277528    1.8938144    0.3165463 
C     4.7537505    1.4674073   -1.3582452 
H     5.5612733    1.4418414   -2.0776025 
C     3.4552883    1.2135818   -1.7695385 
H     3.2448635    0.9914304   -2.8094546 
C     1.3781073    2.4024161    2.4026300 
C     0.2785098    2.1486776    3.2621265 
C     0.0021718    2.9552810    4.3556331 
H    -0.8550117    2.7204016    4.9749250 
C     0.8066992    4.0438284    4.6456041 
H     0.5950885    4.6700133    5.5008496 
C     1.8774365    4.3234198    3.8035326 
H     2.4964152    5.1917277    3.9938876 
C     2.1628744    3.5304510    2.7104161 
H     2.9743184    3.8019900    2.0505553 
C     1.5777920   -1.8650380   -3.4000996 
H     2.3261471   -1.2584741   -2.8940742 
H     1.6976636   -1.7914090   -4.4785693 
H     1.6928871   -2.9020542   -3.0914480 
C     0.0580869   -0.5732556    3.7236687 
H    -0.3611644   -1.5038220    3.3469112 
H    -0.1154537   -0.4905225    4.7939138 
H     1.1203712   -0.5228349    3.5047025 
