# Supplementary material for: Leveraging Chelating Amido Ligands to Support Metal–Metal Bonding in Dinuclear Cr(II) Complexes
Source: Inorg Chem. 2026 Mar 5;65(10):5850–63. doi: 10.1021/acs.inorgchem.6c00424 (PMC12997166; doi:10.1021/acs.inorgchem.6c00424)
Supplement: Supplementary file 1 [file ic6c00424_si_001.zip › Coordinates/Cr-Monomer/Cr-Monomer-TPSSh-opt.xyz]

51
Energy = -2116.818043495
Cr   -0.4505877    0.3301687    0.0000000 
N     0.5423604   -0.7628424    1.2828244 
N    -1.2863814    1.0846008    1.8916844 
C     1.2198171   -1.8460642    0.7148625 
C     1.7726546   -2.9350635    1.3934868 
H     1.7211548   -2.9806683    2.4728912 
C     2.3396678   -4.0004410    0.6939869 
H     2.7608306   -4.8352454    1.2428811 
C     0.6702755   -0.2539000    2.5486265 
C    -0.2631826    0.7556261    2.9053525 
C    -0.2330194    1.3726288    4.1446850 
H    -0.9646978    2.1318759    4.3954828 
C     0.7437755    1.0338732    5.0808717 
H     0.7688369    1.5247425    6.0457116 
C     1.6879066    0.0703521    4.7404864 
H     2.4725917   -0.1873925    5.4438730 
C     1.6590509   -0.5653317    3.5066633 
H     2.4330052   -1.2766615    3.2575541 
C    -2.4945927    0.2491185    2.1373078 
H    -3.2354892    0.4379658    1.3561490 
H    -2.9331016    0.4860096    3.1135523 
H    -2.2032933   -0.8005589    2.1169243 
C    -1.6631749    2.5118279    1.9048148 
H    -0.7709223    3.1223842    1.7704448 
H    -2.1578333    2.7997167    2.8388794 
H    -2.3609453    2.6983629    1.0871118 
N     0.5423604   -0.7628424   -1.2828244 
N    -1.2863814    1.0846008   -1.8916844 
C     1.2198171   -1.8460642   -0.7148625 
C     1.7726546   -2.9350635   -1.3934868 
H     1.7211548   -2.9806683   -2.4728912 
C     2.3396678   -4.0004410   -0.6939869 
H     2.7608306   -4.8352454   -1.2428811 
C     0.6702755   -0.2539000   -2.5486265 
C    -0.2631826    0.7556261   -2.9053525 
C    -0.2330194    1.3726288   -4.1446850 
H    -0.9646978    2.1318759   -4.3954828 
C     0.7437755    1.0338732   -5.0808717 
H     0.7688369    1.5247425   -6.0457116 
C     1.6879066    0.0703521   -4.7404864 
H     2.4725917   -0.1873925   -5.4438730 
C     1.6590509   -0.5653317   -3.5066633 
H     2.4330052   -1.2766615   -3.2575541 
C    -2.4945927    0.2491185   -2.1373078 
H    -3.2354892    0.4379658   -1.3561490 
H    -2.9331016    0.4860096   -3.1135523 
H    -2.2032933   -0.8005589   -2.1169243 
C    -1.6631749    2.5118279   -1.9048148 
H    -0.7709223    3.1223842   -1.7704448 
H    -2.1578333    2.7997167   -2.8388794 
H    -2.3609453    2.6983629   -1.0871118 
