# Supplementary material for: Leveraging Chelating Amido Ligands to Support Metal–Metal Bonding in Dinuclear Cr(II) Complexes
Source: Inorg Chem. 2026 Mar 5;65(10):5850–63. doi: 10.1021/acs.inorgchem.6c00424 (PMC12997166; doi:10.1021/acs.inorgchem.6c00424)
Supplement: Supplementary file 1 [file ic6c00424_si_001.zip › Coordinates/Cr-Monomer/Cr-Monomer-B3LYP-D3-opt.xyz]

51
Energy = -2116.029857946
Cr   -0.4236841    0.3266852    0.0000000 
N     0.5765458   -0.7594392    1.2913866 
N    -1.2908624    1.0848524    1.8987467 
C     1.2593554   -1.8347977    0.7164143 
C     1.8141188   -2.9240439    1.3907452 
H     1.7611852   -2.9717680    2.4680608 
C     2.3846219   -3.9876889    0.6930989 
H     2.8078013   -4.8199894    1.2418729 
C     0.6749779   -0.2575905    2.5595500 
C    -0.2778328    0.7365259    2.9172774 
C    -0.2761076    1.3251499    4.1700159 
H    -1.0245699    2.0640339    4.4252342 
C     0.6881308    0.9852581    5.1160090 
H     0.6875085    1.4556333    6.0899780 
C     1.6547547    0.0465743    4.7727306 
H     2.4320356   -0.2104965    5.4827553 
C     1.6547105   -0.5649899    3.5284476 
H     2.4431188   -1.2573272    3.2796490 
C    -2.5211806    0.2843174    2.1314121 
H    -3.2504103    0.4843372    1.3430251 
H    -2.9691035    0.5334947    3.0993820 
H    -2.2648619   -0.7737286    2.1233282 
C    -1.6218714    2.5223747    1.8840202 
H    -0.7108945    3.1041330    1.7540069 
H    -2.1190565    2.8469815    2.8032279 
H    -2.3002716    2.7248509    1.0556642 
N     0.5765458   -0.7594392   -1.2913866 
N    -1.2908624    1.0848524   -1.8987467 
C     1.2593554   -1.8347977   -0.7164143 
C     1.8141188   -2.9240439   -1.3907452 
H     1.7611852   -2.9717680   -2.4680608 
C     2.3846219   -3.9876889   -0.6930989 
H     2.8078013   -4.8199894   -1.2418729 
C     0.6749779   -0.2575905   -2.5595500 
C    -0.2778328    0.7365259   -2.9172774 
C    -0.2761076    1.3251499   -4.1700159 
H    -1.0245699    2.0640339   -4.4252342 
C     0.6881308    0.9852581   -5.1160090 
H     0.6875085    1.4556333   -6.0899780 
C     1.6547547    0.0465743   -4.7727306 
H     2.4320356   -0.2104965   -5.4827553 
C     1.6547105   -0.5649899   -3.5284476 
H     2.4431188   -1.2573272   -3.2796490 
C    -2.5211806    0.2843174   -2.1314121 
H    -3.2504103    0.4843372   -1.3430251 
H    -2.9691035    0.5334947   -3.0993820 
H    -2.2648619   -0.7737286   -2.1233282 
C    -1.6218714    2.5223747   -1.8840202 
H    -0.7108945    3.1041330   -1.7540069 
H    -2.1190565    2.8469815   -2.8032279 
H    -2.3002716    2.7248509   -1.0556642 
