# Supplementary material for: Leveraging Chelating Amido Ligands to Support Metal–Metal Bonding in Dinuclear Cr(II) Complexes
Source: Inorg Chem. 2026 Mar 5;65(10):5850–63. doi: 10.1021/acs.inorgchem.6c00424 (PMC12997166; doi:10.1021/acs.inorgchem.6c00424)
Supplement: Supplementary file 1 [file ic6c00424_si_001.zip › Coordinates/Cr-Monomer/Cr-Monomer-M06L-opt.xyz]

51
Energy = -2116.543684903
Cr   -0.1958942    0.5050895    0.0025743 
N    -0.0316569   -0.9793167    1.2669562 
N    -0.5386338    1.5437631    1.9062070 
C    -0.1092428   -2.2368456    0.6808158 
C    -0.2899862   -3.4443778    1.3495542 
H    -0.3413663   -3.4529216    2.4286712 
C    -0.4721528   -4.6287342    0.6475622 
H    -0.6146639   -5.5550356    1.1887903 
C     0.3643645   -0.6423206    2.5292166 
C     0.1507002    0.7103177    2.8995105 
C     0.5478272    1.2002073    4.1259583 
H     0.3636096    2.2358323    4.3815657 
C     1.1967303    0.3739906    5.0366886 
H     1.5169120    0.7630872    5.9927995 
C     1.4351991   -0.9458943    4.6870606 
H     1.9621206   -1.5962183    5.3741007 
C     1.0285037   -1.4528082    3.4656737 
H     1.2731733   -2.4704349    3.2013394 
C    -2.0016327    1.4034954    2.0665132 
H    -2.5139460    1.9333649    1.2607850 
H    -2.3334485    1.8142414    3.0255996 
H    -2.2650607    0.3489005    2.0198297 
C    -0.1699329    2.9572627    1.9584569 
H     0.9091722    3.0610377    1.8635149 
H    -0.4888187    3.4452848    2.8847228 
H    -0.6542246    3.4799382    1.1323320 
N    -0.0263346   -0.9450115   -1.3052085 
N    -0.1725241    1.7065842   -1.8104213 
C    -0.1251289   -2.2194976   -0.7479796 
C    -0.3431738   -3.4179114   -1.4250408 
H    -0.4447061   -3.4194893   -2.4989645 
C    -0.5034535   -4.6132233   -0.7346295 
H    -0.6740844   -5.5275535   -1.2879042 
C     0.2902887   -0.5915467   -2.5852805 
C     0.1943175    0.7860603   -2.8995841 
C     0.4588155    1.2712724   -4.1644732 
H     0.3520467    2.3319451   -4.3627459 
C     0.8750797    0.4195340   -5.1770398 
H     1.0827656    0.8015616   -6.1661655 
C     1.0437814   -0.9246614   -4.8761540 
H     1.4109319   -1.6024566   -5.6370303 
C     0.7628851   -1.4251423   -3.6193896 
H     0.9509761   -2.4665967   -3.4151103 
C    -1.4994360    2.2994411   -2.0343094 
H    -1.7585825    2.9479035   -1.1953849 
H    -1.5338511    2.8936247   -2.9529819 
H    -2.2390144    1.5038099   -2.1067753 
C     0.8439374    2.7543237   -1.6345753 
H     1.8060177    2.2870803   -1.4274033 
H     0.9496517    3.3886175   -2.5196497 
H     0.5711423    3.3904266   -0.7925976 
