# Supplementary material for: Leveraging Chelating Amido Ligands to Support Metal–Metal Bonding in Dinuclear Cr(II) Complexes
Source: Inorg Chem. 2026 Mar 5;65(10):5850–63. doi: 10.1021/acs.inorgchem.6c00424 (PMC12997166; doi:10.1021/acs.inorgchem.6c00424)
Supplement: Supplementary file 1 [file ic6c00424_si_001.zip › Coordinates/Cr-Monomer/Cr-Monomer-PBE-opt.xyz]

51
Energy = -2115.127376855
Cr   -0.4329182    0.3309667    0.0000000 
N     0.5662630   -0.7534991    1.2834843 
N    -1.2878574    1.0853507    1.8932168 
C     1.2433653   -1.8398868    0.7180524 
C     1.7965851   -2.9347002    1.3994668 
H     1.7422927   -2.9822897    2.4859002 
C     2.3621980   -4.0045955    0.6968779 
H     2.7836141   -4.8466261    1.2487945 
C     0.6751804   -0.2521017    2.5582753 
C    -0.2733622    0.7510912    2.9164791 
C    -0.2596137    1.3553424    4.1683495 
H    -1.0043388    2.1112678    4.4230029 
C     0.7140101    1.0122102    5.1136264 
H     0.7259211    1.4959760    6.0903802 
C     1.6741263    0.0575768    4.7710028 
H     2.4603282   -0.2014064    5.4834700 
C     1.6616737   -0.5668483    3.5260794 
H     2.4504144   -1.2717242    3.2727335 
C    -2.5084977    0.2655846    2.1279300 
H    -3.2468400    0.4620259    1.3361817 
H    -2.9596516    0.5062787    3.1067594 
H    -2.2345387   -0.7964969    2.1105268 
C    -1.6440666    2.5184181    1.8911955 
H    -0.7375873    3.1213159    1.7578777 
H    -2.1463219    2.8285185    2.8237530 
H    -2.3368375    2.7137349    1.0616652 
N     0.5662630   -0.7534991   -1.2834843 
N    -1.2878574    1.0853507   -1.8932168 
C     1.2433653   -1.8398868   -0.7180524 
C     1.7965851   -2.9347002   -1.3994668 
H     1.7422927   -2.9822897   -2.4859002 
C     2.3621980   -4.0045955   -0.6968779 
H     2.7836141   -4.8466261   -1.2487945 
C     0.6751804   -0.2521017   -2.5582753 
C    -0.2733622    0.7510912   -2.9164791 
C    -0.2596137    1.3553424   -4.1683495 
H    -1.0043388    2.1112678   -4.4230029 
C     0.7140101    1.0122102   -5.1136264 
H     0.7259211    1.4959760   -6.0903802 
C     1.6741263    0.0575768   -4.7710028 
H     2.4603282   -0.2014064   -5.4834700 
C     1.6616737   -0.5668483   -3.5260794 
H     2.4504144   -1.2717242   -3.2727335 
C    -2.5084977    0.2655846   -2.1279300 
H    -3.2468400    0.4620259   -1.3361817 
H    -2.9596516    0.5062787   -3.1067594 
H    -2.2345387   -0.7964969   -2.1105268 
C    -1.6440666    2.5184181   -1.8911955 
H    -0.7375873    3.1213159   -1.7578777 
H    -2.1463219    2.8285185   -2.8237530 
H    -2.3368375    2.7137349   -1.0616652 
