# Supplementary material for: Leveraging Chelating Amido Ligands to Support Metal–Metal Bonding in Dinuclear Cr(II) Complexes
Source: Inorg Chem. 2026 Mar 5;65(10):5850–63. doi: 10.1021/acs.inorgchem.6c00424 (PMC12997166; doi:10.1021/acs.inorgchem.6c00424)
Supplement: Supplementary file 1 [file ic6c00424_si_001.zip › Coordinates/Cr-Monomer/Cr-Monomer-B3LYP-opt.xyz]

51
Energy = -2115.969769478
Cr   -0.4533048    0.3103171    0.0000000 
N     0.5656457   -0.7643370    1.2921462 
N    -1.3035409    1.0805014    1.9172977 
C     1.2571405   -1.8350617    0.7162426 
C     1.8232430   -2.9193131    1.3902868 
H     1.7735146   -2.9689978    2.4676574 
C     2.4028711   -3.9780055    0.6928760 
H     2.8337328   -4.8062497    1.2419126 
C     0.6697311   -0.2629315    2.5610636 
C    -0.2834383    0.7273363    2.9278495 
C    -0.2728085    1.3139716    4.1822665 
H    -1.0192343    2.0528117    4.4444585 
C     0.6979329    0.9745872    5.1213078 
H     0.7027214    1.4432940    6.0961243 
C     1.6640912    0.0391369    4.7694445 
H     2.4468580   -0.2181599    5.4734239 
C     1.6566516   -0.5695384    3.5239378 
H     2.4452268   -1.2601241    3.2709612 
C    -2.5422588    0.2977314    2.1645253 
H    -3.2780362    0.5110236    1.3861783 
H    -2.9765073    0.5507345    3.1376516 
H    -2.3042707   -0.7642917    2.1505154 
C    -1.6195577    2.5218891    1.9046975 
H    -0.7047220    3.0956445    1.7661895 
H    -2.1046618    2.8516841    2.8284593 
H    -2.3036718    2.7315057    1.0824686 
N     0.5656457   -0.7643370   -1.2921462 
N    -1.3035409    1.0805014   -1.9172977 
C     1.2571405   -1.8350617   -0.7162426 
C     1.8232430   -2.9193131   -1.3902868 
H     1.7735146   -2.9689978   -2.4676574 
C     2.4028711   -3.9780055   -0.6928760 
H     2.8337328   -4.8062497   -1.2419126 
C     0.6697311   -0.2629315   -2.5610636 
C    -0.2834383    0.7273363   -2.9278495 
C    -0.2728085    1.3139716   -4.1822665 
H    -1.0192343    2.0528117   -4.4444585 
C     0.6979329    0.9745872   -5.1213078 
H     0.7027214    1.4432940   -6.0961243 
C     1.6640912    0.0391369   -4.7694445 
H     2.4468580   -0.2181599   -5.4734239 
C     1.6566516   -0.5695384   -3.5239378 
H     2.4452268   -1.2601241   -3.2709612 
C    -2.5422588    0.2977314   -2.1645253 
H    -3.2780362    0.5110236   -1.3861783 
H    -2.9765073    0.5507345   -3.1376516 
H    -2.3042707   -0.7642917   -2.1505154 
C    -1.6195577    2.5218891   -1.9046975 
H    -0.7047220    3.0956445   -1.7661895 
H    -2.1046618    2.8516841   -2.8284593 
H    -2.3036718    2.7315057   -1.0824686 
