# Supplementary material for: Leveraging Chelating Amido Ligands to Support Metal–Metal Bonding in Dinuclear Cr(II) Complexes
Source: Inorg Chem. 2026 Mar 5;65(10):5850–63. doi: 10.1021/acs.inorgchem.6c00424 (PMC12997166; doi:10.1021/acs.inorgchem.6c00424)
Supplement: Supplementary file 1 [file ic6c00424_si_001.zip › Coordinates/Cr-Monomer/Cr-Monomer-TPSS-opt.xyz]

51
Energy = -2116.954781485
Cr   -0.4420938    0.3359320    0.0000000 
N     0.5529425   -0.7560094    1.2825298 
N    -1.2859332    1.0863047    1.8906750 
C     1.2298731   -1.8458600    0.7165479 
C     1.7813789   -2.9389512    1.3983425 
H     1.7298637   -2.9843054    2.4802353 
C     2.3464173   -4.0082762    0.6962042 
H     2.7662591   -4.8463572    1.2460582 
C     0.6747193   -0.2517313    2.5568351 
C    -0.2648068    0.7560817    2.9145296 
C    -0.2419263    1.3702351    4.1594484 
H    -0.9782890    2.1284220    4.4107396 
C     0.7353398    1.0285241    5.1002653 
H     0.7557923    1.5169830    6.0692661 
C     1.6860814    0.0659254    4.7591618 
H     2.4706723   -0.1926610    5.4661805 
C     1.6635626   -0.5667983    3.5194812 
H     2.4421347   -1.2765089    3.2690831 
C    -2.5031797    0.2503545    2.1336054 
H    -3.2431656    0.4481585    1.3508134 
H    -2.9405791    0.4846380    3.1138904 
H    -2.2136769   -0.8020325    2.1059769 
C    -1.6615182    2.5207720    1.9045743 
H    -0.7642760    3.1287412    1.7735293 
H    -2.1598322    2.8080493    2.8400486 
H    -2.3568070    2.7083357    1.0819212 
N     0.5529425   -0.7560094   -1.2825298 
N    -1.2859332    1.0863047   -1.8906750 
C     1.2298731   -1.8458600   -0.7165479 
C     1.7813789   -2.9389512   -1.3983425 
H     1.7298637   -2.9843054   -2.4802353 
C     2.3464173   -4.0082762   -0.6962042 
H     2.7662591   -4.8463572   -1.2460582 
C     0.6747193   -0.2517313   -2.5568351 
C    -0.2648068    0.7560817   -2.9145296 
C    -0.2419263    1.3702351   -4.1594484 
H    -0.9782890    2.1284220   -4.4107396 
C     0.7353398    1.0285241   -5.1002653 
H     0.7557923    1.5169830   -6.0692661 
C     1.6860814    0.0659254   -4.7591618 
H     2.4706723   -0.1926610   -5.4661805 
C     1.6635626   -0.5667983   -3.5194812 
H     2.4421347   -1.2765089   -3.2690831 
C    -2.5031797    0.2503545   -2.1336054 
H    -3.2431656    0.4481585   -1.3508134 
H    -2.9405791    0.4846380   -3.1138904 
H    -2.2136769   -0.8020325   -2.1059769 
C    -1.6615182    2.5207720   -1.9045743 
H    -0.7642760    3.1287412   -1.7735293 
H    -2.1598322    2.8080493   -2.8400486 
H    -2.3568070    2.7083357   -1.0819212 
