# Supplementary material for: Leveraging Chelating Amido Ligands to Support Metal–Metal Bonding in Dinuclear Cr(II) Complexes
Source: Inorg Chem. 2026 Mar 5;65(10):5850–63. doi: 10.1021/acs.inorgchem.6c00424 (PMC12997166; doi:10.1021/acs.inorgchem.6c00424)
Supplement: Supplementary file 1 [file ic6c00424_si_001.zip › Coordinates/Cr-Monomer/Cr-Monomer-TPSSh-D3-opt.xyz]

51
Energy = -2116.867779264
Cr   -0.4290172    0.3424172    0.0000000 
N     0.5465122   -0.7617027    1.2819273 
N    -1.2778542    1.0872236    1.8766678 
C     1.2169596   -1.8485127    0.7149016 
C     1.7616266   -2.9408018    1.3939360 
H     1.7077906   -2.9847693    2.4733086 
C     2.3230554   -4.0089966    0.6941745 
H     2.7394734   -4.8462942    1.2427895 
C     0.6727632   -0.2505018    2.5462092 
C    -0.2595897    0.7626090    2.8959534 
C    -0.2329796    1.3840239    4.1325450 
H    -0.9649001    2.1445069    4.3780603 
C     0.7412909    1.0468593    5.0722203 
H     0.7649541    1.5413216    6.0352053 
C     1.6849832    0.0803389    4.7381278 
H     2.4675387   -0.1752119    5.4445904 
C     1.6583851   -0.5606270    3.5069423 
H     2.4316051   -1.2736932    3.2604732 
C    -2.4780984    0.2361266    2.1082693 
H    -3.2150235    0.4197747    1.3218710 
H    -2.9256957    0.4626256    3.0828414 
H    -2.1721826   -0.8095811    2.0847184 
C    -1.6670279    2.5106532    1.8867818 
H    -0.7778115    3.1273376    1.7608203 
H    -2.1735708    2.7948931    2.8156609 
H    -2.3576957    2.6911898    1.0620013 
N     0.5465122   -0.7617027   -1.2819273 
N    -1.2778542    1.0872236   -1.8766678 
C     1.2169596   -1.8485127   -0.7149016 
C     1.7616266   -2.9408018   -1.3939360 
H     1.7077906   -2.9847693   -2.4733086 
C     2.3230554   -4.0089966   -0.6941745 
H     2.7394734   -4.8462942   -1.2427895 
C     0.6727632   -0.2505018   -2.5462092 
C    -0.2595897    0.7626090   -2.8959534 
C    -0.2329796    1.3840239   -4.1325450 
H    -0.9649001    2.1445069   -4.3780603 
C     0.7412909    1.0468593   -5.0722203 
H     0.7649541    1.5413216   -6.0352053 
C     1.6849832    0.0803389   -4.7381278 
H     2.4675387   -0.1752119   -5.4445904 
C     1.6583851   -0.5606270   -3.5069423 
H     2.4316051   -1.2736932   -3.2604732 
C    -2.4780984    0.2361266   -2.1082693 
H    -3.2150235    0.4197747   -1.3218710 
H    -2.9256957    0.4626256   -3.0828414 
H    -2.1721826   -0.8095811   -2.0847184 
C    -1.6670279    2.5106532   -1.8867818 
H    -0.7778115    3.1273376   -1.7608203 
H    -2.1735708    2.7948931   -2.8156609 
H    -2.3576957    2.6911898   -1.0620013 
