# Supplementary material for: Leveraging Chelating Amido Ligands to Support Metal–Metal Bonding in Dinuclear Cr(II) Complexes
Source: Inorg Chem. 2026 Mar 5;65(10):5850–63. doi: 10.1021/acs.inorgchem.6c00424 (PMC12997166; doi:10.1021/acs.inorgchem.6c00424)
Supplement: Supplementary file 1 [file ic6c00424_si_001.zip › Coordinates/Cr-Monomer/Cr-Monomer-PBE-D3-opt.xyz]

51
Energy = -2115.164220730
Cr   -0.4274128    0.3340304    0.0000000 
N     0.5585792   -0.7595117    1.2821687 
N    -1.2864073    1.0835826    1.8832400 
C     1.2303011   -1.8487883    0.7178983 
C     1.7772154   -2.9457793    1.4000914 
H     1.7219671   -2.9911624    2.4866942 
C     2.3372466   -4.0182987    0.6970825 
H     2.7542937   -4.8626964    1.2486244 
C     0.6756022   -0.2496831    2.5521839 
C    -0.2693868    0.7582783    2.9062842 
C    -0.2479368    1.3736412    4.1521875 
H    -0.9903482    2.1324063    4.4045223 
C     0.7321751    1.0378467    5.0936367 
H     0.7514644    1.5308060    6.0656260 
C     1.6891202    0.0787311    4.7539071 
H     2.4799439   -0.1736826    5.4635438 
C     1.6677326   -0.5578739    3.5153200 
H     2.4533502   -1.2662037    3.2614951 
C    -2.4974078    0.2484013    2.1137729 
H    -3.2354047    0.4356592    1.3193226 
H    -2.9537515    0.4827494    3.0917274 
H    -2.2085794   -0.8098587    2.0962817 
C    -1.6568114    2.5124800    1.8772849 
H    -0.7557704    3.1229466    1.7416107 
H    -2.1626465    2.8210448    2.8084536 
H    -2.3508347    2.6979502    1.0467584 
N     0.5585792   -0.7595117   -1.2821687 
N    -1.2864073    1.0835826   -1.8832400 
C     1.2303011   -1.8487883   -0.7178983 
C     1.7772154   -2.9457793   -1.4000914 
H     1.7219671   -2.9911624   -2.4866942 
C     2.3372466   -4.0182987   -0.6970825 
H     2.7542937   -4.8626964   -1.2486244 
C     0.6756022   -0.2496831   -2.5521839 
C    -0.2693868    0.7582783   -2.9062842 
C    -0.2479368    1.3736412   -4.1521875 
H    -0.9903482    2.1324063   -4.4045223 
C     0.7321751    1.0378467   -5.0936367 
H     0.7514644    1.5308060   -6.0656260 
C     1.6891202    0.0787311   -4.7539071 
H     2.4799439   -0.1736826   -5.4635438 
C     1.6677326   -0.5578739   -3.5153200 
H     2.4533502   -1.2662037   -3.2614951 
C    -2.4974078    0.2484013   -2.1137729 
H    -3.2354047    0.4356592   -1.3193226 
H    -2.9537515    0.4827494   -3.0917274 
H    -2.2085794   -0.8098587   -2.0962817 
C    -1.6568114    2.5124800   -1.8772849 
H    -0.7557704    3.1229466   -1.7416107 
H    -2.1626465    2.8210448   -2.8084536 
H    -2.3508347    2.6979502   -1.0467584 
