# Supplementary material for: Leveraging Chelating Amido Ligands to Support Metal–Metal Bonding in Dinuclear Cr(II) Complexes
Source: Inorg Chem. 2026 Mar 5;65(10):5850–63. doi: 10.1021/acs.inorgchem.6c00424 (PMC12997166; doi:10.1021/acs.inorgchem.6c00424)
Supplement: Supplementary file 1 [file ic6c00424_si_001.zip › Coordinates/Cr-Monomer/Cr-Monomer-PBE0-opt.xyz]

51
Energy = -2115.240464835
Cr   -0.4404840    0.3306181    0.0000000 
N     0.5495310   -0.7611251    1.2830728 
N    -1.2813718    1.0861975    1.8918555 
C     1.2286272   -1.8323537    0.7136106 
C     1.7861445   -2.9159773    1.3873492 
H     1.7321248   -2.9646684    2.4662733 
C     2.3589856   -3.9747397    0.6912413 
H     2.7851191   -4.8066245    1.2403761 
C     0.6643068   -0.2586233    2.5433867 
C    -0.2717570    0.7451364    2.8990372 
C    -0.2518040    1.3472189    4.1415832 
H    -0.9869789    2.1025419    4.3938099 
C     0.7131424    1.0049305    5.0808383 
H     0.7280101    1.4867041    6.0502388 
C     1.6609878    0.0522056    4.7399259 
H     2.4416791   -0.2083293    5.4465874 
C     1.6436786   -0.5704000    3.5046328 
H     2.4238675   -1.2745662    3.2554589 
C    -2.4876461    0.2688579    2.1180179 
H    -3.2244312    0.4656876    1.3343428 
H    -2.9375299    0.5000023    3.0907263 
H    -2.2141718   -0.7860895    2.0965848 
C    -1.6372105    2.5053749    1.8989173 
H    -0.7387017    3.1104614    1.7795826 
H    -2.1437765    2.8048078    2.8229895 
H    -2.3205832    2.7080613    1.0727314 
N     0.5495310   -0.7611251   -1.2830728 
N    -1.2813718    1.0861975   -1.8918555 
C     1.2286272   -1.8323537   -0.7136106 
C     1.7861445   -2.9159773   -1.3873492 
H     1.7321248   -2.9646684   -2.4662733 
C     2.3589856   -3.9747397   -0.6912413 
H     2.7851191   -4.8066245   -1.2403761 
C     0.6643068   -0.2586233   -2.5433867 
C    -0.2717570    0.7451364   -2.8990372 
C    -0.2518040    1.3472189   -4.1415832 
H    -0.9869789    2.1025419   -4.3938099 
C     0.7131424    1.0049305   -5.0808383 
H     0.7280101    1.4867041   -6.0502388 
C     1.6609878    0.0522056   -4.7399259 
H     2.4416791   -0.2083293   -5.4465874 
C     1.6436786   -0.5704000   -3.5046328 
H     2.4238675   -1.2745662   -3.2554589 
C    -2.4876461    0.2688579   -2.1180179 
H    -3.2244312    0.4656876   -1.3343428 
H    -2.9375299    0.5000023   -3.0907263 
H    -2.2141718   -0.7860895   -2.0965848 
C    -1.6372105    2.5053749   -1.8989173 
H    -0.7387017    3.1104614   -1.7795826 
H    -2.1437765    2.8048078   -2.8229895 
H    -2.3205832    2.7080613   -1.0727314 
