# Supplementary material for: Leveraging Chelating Amido Ligands to Support Metal–Metal Bonding in Dinuclear Cr(II) Complexes
Source: Inorg Chem. 2026 Mar 5;65(10):5850–63. doi: 10.1021/acs.inorgchem.6c00424 (PMC12997166; doi:10.1021/acs.inorgchem.6c00424)
Supplement: Supplementary file 1 [file ic6c00424_si_001.zip › Coordinates/Cr-Monomer/Cr-Monomer-BLYP-opt.xyz]

51
Energy = -2116.293367713
Cr   -0.4443416    0.3139227    0.0000000 
N     0.5882318   -0.7513819    1.2950300 
N    -1.3115608    1.0823448    1.9277105 
C     1.2791966   -1.8366826    0.7208764 
C     1.8398872   -2.9331016    1.4016355 
H     1.7902394   -2.9820922    2.4851186 
C     2.4117296   -4.0036496    0.6982755 
H     2.8367757   -4.8412634    1.2498253 
C     0.6832460   -0.2554480    2.5803625 
C    -0.2867048    0.7284305    2.9544349 
C    -0.2875236    1.3066117    4.2230124 
H    -1.0465838    2.0392108    4.4917758 
C     0.6910330    0.9643523    5.1678585 
H     0.6877108    1.4263266    6.1527536 
C     1.6752433    0.0356499    4.8088415 
H     2.4627871   -0.2210813    5.5171925 
C     1.6778492   -0.5651096    3.5493455 
H     2.4780174   -1.2495555    3.2896137 
C    -2.5699196    0.3026452    2.1829715 
H    -3.3048943    0.5190055    1.3971499 
H    -3.0045303    0.5663663    3.1603282 
H    -2.3363739   -0.7661806    2.1733821 
C    -1.6215465    2.5409854    1.9116066 
H    -0.6973169    3.1075794    1.7616760 
H    -2.0993859    2.8793484    2.8437708 
H    -2.3134358    2.7497278    1.0879736 
N     0.5882318   -0.7513819   -1.2950300 
N    -1.3115608    1.0823448   -1.9277105 
C     1.2791966   -1.8366826   -0.7208764 
C     1.8398872   -2.9331016   -1.4016355 
H     1.7902394   -2.9820922   -2.4851186 
C     2.4117296   -4.0036496   -0.6982755 
H     2.8367757   -4.8412634   -1.2498253 
C     0.6832460   -0.2554480   -2.5803625 
C    -0.2867048    0.7284305   -2.9544349 
C    -0.2875236    1.3066117   -4.2230124 
H    -1.0465838    2.0392108   -4.4917758 
C     0.6910330    0.9643523   -5.1678585 
H     0.6877108    1.4263266   -6.1527536 
C     1.6752433    0.0356499   -4.8088415 
H     2.4627871   -0.2210813   -5.5171925 
C     1.6778492   -0.5651096   -3.5493455 
H     2.4780174   -1.2495555   -3.2896137 
C    -2.5699196    0.3026452   -2.1829715 
H    -3.3048943    0.5190055   -1.3971499 
H    -3.0045303    0.5663663   -3.1603282 
H    -2.3363739   -0.7661806   -2.1733821 
C    -1.6215465    2.5409854   -1.9116066 
H    -0.6973169    3.1075794   -1.7616760 
H    -2.0993859    2.8793484   -2.8437708 
H    -2.3134358    2.7497278   -1.0879736 
