# Supplementary material for: Leveraging Chelating Amido Ligands to Support Metal–Metal Bonding in Dinuclear Cr(II) Complexes
Source: Inorg Chem. 2026 Mar 5;65(10):5850–63. doi: 10.1021/acs.inorgchem.6c00424 (PMC12997166; doi:10.1021/acs.inorgchem.6c00424)
Supplement: Supplementary file 1 [file ic6c00424_si_001.zip › Coordinates/Cr-Monomer/Cr-Monomer-BLYP-D3-opt.xyz]

51
Energy = -2116.365770823
Cr   -0.1351073    0.4827204    0.0196664 
N     0.0463302   -1.0319836    1.2501250 
N    -0.5406012    1.5021060    1.9594499 
C    -0.0264905   -2.2889434    0.6262388 
C    -0.2120711   -3.5272564    1.2653006 
H    -0.2677076   -3.5710418    2.3489828 
C    -0.3918736   -4.7023895    0.5216069 
H    -0.5355280   -5.6496528    1.0394710 
C     0.4041057   -0.7172765    2.5445299 
C     0.1454257    0.6304162    2.9563875 
C     0.4836683    1.0818559    4.2295444 
H     0.2608761    2.1046158    4.5265245 
C     1.1211466    0.2285367    5.1436241 
H     1.3914704    0.5901316    6.1332423 
C     1.4123056   -1.0834957    4.7509492 
H     1.9304734   -1.7518506    5.4382370 
C     1.0636993   -1.5545463    3.4839128 
H     1.3410050   -2.5621414    3.1927106 
C    -2.0273365    1.4211334    2.1711778 
H    -2.5451847    1.9907339    1.3887566 
H    -2.2999450    1.8305680    3.1569451 
H    -2.3372578    0.3732105    2.1200044 
C    -0.1049522    2.9243493    2.0198103 
H     0.9822145    2.9771067    1.9053654 
H    -0.3888729    3.4141148    2.9642848 
H    -0.5864380    3.4759044    1.2036393 
N     0.0609503   -0.9242971   -1.3383483 
N    -0.2052075    1.7672712   -1.7790929 
C    -0.0353551   -2.2307037   -0.8162886 
C    -0.2499220   -3.4214090   -1.5352600 
H    -0.3419556   -3.3954362   -2.6154873 
C    -0.4152074   -4.6475246   -0.8736341 
H    -0.5801549   -5.5517198   -1.4579460 
C     0.3389983   -0.5204228   -2.6285996 
C     0.1816799    0.8736965   -2.9124444 
C     0.3945618    1.3918849   -4.1885600 
H     0.2416450    2.4538505   -4.3762200 
C     0.8184545    0.5659082   -5.2378379 
H     0.9835641    0.9774810   -6.2310224 
C     1.0489953   -0.7893087   -4.9679404 
H     1.4204524   -1.4431411   -5.7567070 
C     0.8209156   -1.3249099   -3.7006881 
H     1.0517517   -2.3680163   -3.5199568 
C    -1.6008626    2.2806085   -1.9614992 
H    -1.8890512    2.8818542   -1.0892794 
H    -1.6855382    2.9060772   -2.8643390 
H    -2.2828258    1.4297112   -2.0559516 
C     0.7523296    2.9101889   -1.6436786 
H     1.7679645    2.5141049   -1.5470327 
H     0.7175252    3.5849097   -2.5126153 
H     0.5029377    3.4924165   -0.7500574 
