# Supplementary material for: Leveraging Chelating Amido Ligands to Support Metal–Metal Bonding in Dinuclear Cr(II) Complexes
Source: Inorg Chem. 2026 Mar 5;65(10):5850–63. doi: 10.1021/acs.inorgchem.6c00424 (PMC12997166; doi:10.1021/acs.inorgchem.6c00424)
Supplement: Supplementary file 1 [file ic6c00424_si_001.zip › Coordinates/Cr-Monomer/Cr-Monomer-TPSS-D3-opt.xyz]

51
Energy = -2117.005465095
Cr   -0.4120756    0.3534552    0.0000000 
N     0.5666219   -0.7484358    1.2812668 
N    -1.2729142    1.0919888    1.8734565 
C     1.2364101   -1.8420157    0.7165930 
C     1.7797519   -2.9384979    1.3986421 
H     1.7257326   -2.9830962    2.4803528 
C     2.3393852   -4.0103958    0.6963356 
H     2.7546099   -4.8508098    1.2459647 
C     0.6791710   -0.2470369    2.5566655 
C    -0.2621336    0.7616409    2.9069536 
C    -0.2529023    1.3713770    4.1536016 
H    -0.9927758    2.1276283    4.3995570 
C     0.7148720    1.0258055    5.1028080 
H     0.7256749    1.5105558    6.0737328 
C     1.6691006    0.0640583    4.7681476 
H     2.4465988   -0.1963703    5.4821434 
C     1.6588783   -0.5651600    3.5266961 
H     2.4395743   -1.2737472    3.2800710 
C    -2.4859825    0.2444932    2.0969430 
H    -3.2167846    0.4370618    1.3040592 
H    -2.9380723    0.4718917    3.0721551 
H    -2.1846999   -0.8048373    2.0707130 
C    -1.6558266    2.5241086    1.8838304 
H    -0.7597779    3.1351995    1.7596869 
H    -2.1643577    2.8104271    2.8141198 
H    -2.3441165    2.7074385    1.0546437 
N     0.5666219   -0.7484358   -1.2812668 
N    -1.2729142    1.0919888   -1.8734565 
C     1.2364101   -1.8420157   -0.7165930 
C     1.7797519   -2.9384979   -1.3986421 
H     1.7257326   -2.9830962   -2.4803528 
C     2.3393852   -4.0103958   -0.6963356 
H     2.7546099   -4.8508098   -1.2459647 
C     0.6791710   -0.2470369   -2.5566655 
C    -0.2621336    0.7616409   -2.9069536 
C    -0.2529023    1.3713770   -4.1536016 
H    -0.9927758    2.1276283   -4.3995570 
C     0.7148720    1.0258055   -5.1028080 
H     0.7256749    1.5105558   -6.0737328 
C     1.6691006    0.0640583   -4.7681476 
H     2.4465988   -0.1963703   -5.4821434 
C     1.6588783   -0.5651600   -3.5266961 
H     2.4395743   -1.2737472   -3.2800710 
C    -2.4859825    0.2444932   -2.0969430 
H    -3.2167846    0.4370618   -1.3040592 
H    -2.9380723    0.4718917   -3.0721551 
H    -2.1846999   -0.8048373   -2.0707130 
C    -1.6558266    2.5241086   -1.8838304 
H    -0.7597779    3.1351995   -1.7596869 
H    -2.1643577    2.8104271   -2.8141198 
H    -2.3441165    2.7074385   -1.0546437 
