# Supplementary material for: Leveraging Chelating Amido Ligands to Support Metal–Metal Bonding in Dinuclear Cr(II) Complexes
Source: Inorg Chem. 2026 Mar 5;65(10):5850–63. doi: 10.1021/acs.inorgchem.6c00424 (PMC12997166; doi:10.1021/acs.inorgchem.6c00424)
Supplement: Supplementary file 1 [file ic6c00424_si_001.zip › Coordinates/Cr-Monomer/Cr-Monomer-M06-opt.xyz]

51
Energy = -2115.873794502
Cr   -0.1338636    0.4916347    0.0006726 
N     0.0152387   -0.9881295    1.2671463 
N    -0.4315351    1.5678327    1.8664505 
C    -0.0879289   -2.2447250    0.6831874 
C    -0.2879661   -3.4477988    1.3492343 
H    -0.3412644   -3.4597150    2.4297145 
C    -0.4903951   -4.6288430    0.6489572 
H    -0.6493430   -5.5531970    1.1923276 
C     0.3650175   -0.6485401    2.5386097 
C     0.1744498    0.7106010    2.8900811 
C     0.5045242    1.1909706    4.1391267 
H     0.3312779    2.2329257    4.3849492 
C     1.0690335    0.3536893    5.0905002 
H     1.3367460    0.7367071    6.0667769 
C     1.2949385   -0.9706001    4.7565303 
H     1.7594563   -1.6349838    5.4766982 
C     0.9521130   -1.4692338    3.5145960 
H     1.1837941   -2.4966537    3.2718700 
C    -1.8964457    1.5681090    2.0173022 
H    -2.3547471    2.1173746    1.1886988 
H    -2.1883831    2.0420279    2.9632094 
H    -2.2617908    0.5407445    2.0068246 
C     0.0653305    2.9392801    1.8760445 
H     1.1496960    2.9395353    1.7540792 
H    -0.1892589    3.4732317    2.7988403 
H    -0.3904205    3.4857966    1.0464355 
N    -0.0005111   -0.9591854   -1.3044686 
N    -0.1698000    1.6851617   -1.8004454 
C    -0.1081909   -2.2295548   -0.7435734 
C    -0.3412150   -3.4224338   -1.4186469 
H    -0.4428226   -3.4225842   -2.4946638 
C    -0.5198327   -4.6148453   -0.7300472 
H    -0.7037759   -5.5282849   -1.2838599 
C     0.2961424   -0.6021901   -2.5851241 
C     0.1939786    0.7750150   -2.8923394 
C     0.4354588    1.2622113   -4.1600408 
H     0.3204582    2.3226559   -4.3604416 
C     0.8386984    0.4153575   -5.1790174 
H     1.0321896    0.8011560   -6.1714015 
C     1.0136056   -0.9272988   -4.8848753 
H     1.3701946   -1.6034247   -5.6544428 
C     0.7517022   -1.4311286   -3.6268435 
H     0.9415316   -2.4755351   -3.4291133 
C    -1.5446418    2.1725848   -1.9503879 
H    -1.8137148    2.7939274   -1.0893157 
H    -1.6671329    2.7712992   -2.8620635 
H    -2.2224123    1.3179098   -1.9966395 
C     0.7748824    2.7975678   -1.6803295 
H     1.7819324    2.3986683   -1.5444749 
H     0.7712397    3.4475185   -2.5628587 
H     0.5137620    3.4073913   -0.8134487 
