# Supplementary material for: Leveraging Chelating Amido Ligands to Support Metal–Metal Bonding in Dinuclear Cr(II) Complexes
Source: Inorg Chem. 2026 Mar 5;65(10):5850–63. doi: 10.1021/acs.inorgchem.6c00424 (PMC12997166; doi:10.1021/acs.inorgchem.6c00424)
Supplement: Supplementary file 1 [file ic6c00424_si_001.zip › Coordinates/Cr-Monomer/Cr-Monomer-PBE0-D3.xyz]

51
Energy = -2115.278902472
Cr   -0.4179012    0.3453582    0.0000000 
N     0.5588132   -0.7549736    1.2824654 
N    -1.2719221    1.0903911    1.8803067 
C     1.2307485   -1.8302119    0.7137109 
C     1.7787945   -2.9181240    1.3876769 
H     1.7225107   -2.9655532    2.4665700 
C     2.3439892   -3.9809972    0.6913774 
H     2.7637265   -4.8161607    1.2404146 
C     0.6688051   -0.2537278    2.5431526 
C    -0.2673061    0.7522524    2.8929442 
C    -0.2532323    1.3556400    4.1344933 
H    -0.9889292    2.1118598    4.3819479 
C     0.7064635    1.0118765    5.0788728 
H     0.7174834    1.4945777    6.0478381 
C     1.6537925    0.0561646    4.7441752 
H     2.4297957   -0.2055009    5.4555252 
C     1.6420112   -0.5676948    3.5092936 
H     2.4215879   -1.2737911    3.2635195 
C    -2.4706652    0.2580107    2.0924293 
H    -3.2038677    0.4506702    1.3041939 
H    -2.9291629    0.4781069    3.0636618 
H    -2.1833817   -0.7933674    2.0666405 
C    -1.6403112    2.5059937    1.8880044 
H    -0.7454146    3.1180136    1.7774129 
H    -2.1573180    2.7992247    2.8083246 
H    -2.3180602    2.7046415    1.0564550 
N     0.5588132   -0.7549736   -1.2824654 
N    -1.2719221    1.0903911   -1.8803067 
C     1.2307485   -1.8302119   -0.7137109 
C     1.7787945   -2.9181240   -1.3876769 
H     1.7225107   -2.9655532   -2.4665700 
C     2.3439892   -3.9809972   -0.6913774 
H     2.7637265   -4.8161607   -1.2404146 
C     0.6688051   -0.2537278   -2.5431526 
C    -0.2673061    0.7522524   -2.8929442 
C    -0.2532323    1.3556400   -4.1344933 
H    -0.9889292    2.1118598   -4.3819479 
C     0.7064635    1.0118765   -5.0788728 
H     0.7174834    1.4945777   -6.0478381 
C     1.6537925    0.0561646   -4.7441752 
H     2.4297957   -0.2055009   -5.4555252 
C     1.6420112   -0.5676948   -3.5092936 
H     2.4215879   -1.2737911   -3.2635195 
C    -2.4706652    0.2580107   -2.0924293 
H    -3.2038677    0.4506702   -1.3041939 
H    -2.9291629    0.4781069   -3.0636618 
H    -2.1833817   -0.7933674   -2.0666405 
C    -1.6403112    2.5059937   -1.8880044 
H    -0.7454146    3.1180136   -1.7774129 
H    -2.1573180    2.7992247   -2.8083246 
H    -2.3180602    2.7046415   -1.0564550 
